# Supplementary material for: (2E)-3-(4-Chloro­phen­yl)-1-(1H-pyrrol-2-yl)prop-2-en-1-one
Source: Acta Crystallogr Sect E Struct Rep Online. 2008 Apr 18;64(Pt 5):o867–8. doi: 10.1107/S1600536808010362 (PMC2961151; doi:10.1107/S1600536808010362)
Supplement: Supplementary file 2 [file e-64-0o867-Isup2.hkl]

#
# h,k,l, Fc-squared, Fo-squared, sigma(Fo-squared) and status flag
#
data_I
_shelx_title ' C21_0m in P2(1)/c'
_shelx_refln_list_code          4
_shelx_F_calc_maximum      136.16
_exptl_crystal_F_000       480.00
_reflns_d_resolution_high  0.7304
 
loop_
 _symmetry_equiv_pos_as_xyz
 'x, y, z'
 '-x, y+1/2, -z+1/2'
 '-x, -y, -z'
 'x, -y-1/2, z-1/2'
 
_cell_length_a    13.0401
_cell_length_b     5.6326
_cell_length_c    15.6857
_cell_angle_alpha  90.000
_cell_angle_beta   94.979
_cell_angle_gamma  90.000
 
_shelx_F_squared_multiplier     1.000
 
loop_
 _refln_index_h
 _refln_index_k
 _refln_index_l
 _refln_F_squared_calc
 _refln_F_squared_meas
 _refln_F_squared_sigma
 _refln_observed_status
   1   0   0        5.02       -0.05      0.05 o
   2   0   0      615.74      600.69      7.25 o
   3   0   0      868.88      876.01     10.44 o
   4   0   0     2068.49     2257.37     26.64 o
   5   0   0     1949.18     2023.46     29.37 o
   6   0   0       11.85       11.91      0.58 o
   7   0   0       51.57       45.15      1.15 o
   8   0   0      162.32      160.45      3.33 o
   9   0   0       37.85       33.83      1.68 o
  10   0   0        3.54        3.50      0.84 o
  11   0   0      277.82      272.34      5.50 o
  12   0   0      157.39      148.72      3.55 o
  13   0   0        1.31        2.91      0.89 o
  14   0   0        1.13        1.72      1.07 o
  15   0   0        0.63        1.14      1.53 o
  16   0   0        6.89        6.87      1.60 o
  17   0   0       34.62       37.83      3.88 o
   1   1   0     1325.05     1277.43     11.97 o
   2   1   0     8010.41     7479.43     66.08 o
   3   1   0     2257.65     2270.43     17.38 o
   4   1   0     4315.69     4246.12     34.88 o
   5   1   0       24.65       26.54      0.51 o
   6   1   0      236.61      212.13      2.42 o
   7   1   0       11.40        9.07      0.41 o
   8   1   0       93.58       90.62      1.32 o
   9   1   0        5.43        4.85      0.43 o
  10   1   0      157.31      154.12      2.08 o
  11   1   0        2.03        2.79      0.48 o
  12   1   0        7.22        7.29      0.68 o
  13   1   0      156.95      149.23      2.59 o
  14   1   0       14.95       19.10      1.01 o
  15   1   0       35.97       44.38      2.00 o
  16   1   0        6.37        4.82      1.05 o
  17   1   0        3.29        3.05      1.03 o
   0   2   0     2955.50     2707.41     35.91 o
   1   2   0     1372.69     1439.00     15.99 o
   2   2   0     1582.40     1624.97     18.72 o
   3   2   0      317.55      324.05      3.28 o
   4   2   0      342.34      313.97      3.04 o
   5   2   0        6.94       11.14      0.35 o
   6   2   0        0.12       -0.22      0.22 o
   7   2   0       30.11       28.28      0.60 o
   8   2   0        2.31        2.08      0.32 o
   9   2   0      106.63      104.69      1.41 o
  10   2   0       34.86       34.33      0.90 o
  11   2   0      110.02      112.19      1.80 o
  12   2   0       38.44       41.76      1.38 o
  13   2   0        9.10       10.14      0.90 o
  14   2   0        2.24        1.00      0.75 o
  15   2   0       22.15       21.09      1.23 o
  16   2   0        0.43       -0.90      0.90 o
  17   2   0        0.76        0.37      0.97 o
   1   3   0      464.78      534.95      5.61 o
   2   3   0      352.57      404.70      5.06 o
   3   3   0       27.93       25.72      0.67 o
   4   3   0        2.97        4.54      0.25 o
   5   3   0       24.49       26.56      0.72 o
   6   3   0        0.93        0.50      0.26 o
   7   3   0        2.13        1.75      0.31 o
   8   3   0      112.73      106.34      1.60 o
   9   3   0       33.48       34.32      0.95 o
  10   3   0        2.02        3.56      0.74 o
  11   3   0      256.88      251.92      3.79 o
  12   3   0       10.87       11.57      0.92 o
  13   3   0        1.92        1.30      0.68 o
  14   3   0        6.52        5.81      0.87 o
  15   3   0        0.55       -0.21      0.72 o
  16   3   0       13.56       15.50      1.29 o
   0   4   0      157.14      165.72      4.11 o
   1   4   0      124.71      136.04      1.99 o
   2   4   0       86.23       94.24      1.19 o
   3   4   0        0.30       -0.32      0.32 o
   4   4   0       51.70       49.80      1.15 o
   5   4   0        5.71        8.03      0.58 o
   6   4   0       29.20       24.47      0.83 o
   7   4   0        1.23        1.00      0.43 o
   8   4   0        1.91        1.61      0.42 o
   9   4   0      140.72      135.53      2.17 o
  10   4   0        7.09        5.74      0.62 o
  11   4   0        3.68        4.20      0.71 o
  12   4   0       10.25       13.53      1.00 o
  13   4   0        0.87       -0.72      0.72 o
  14   4   0        2.47        2.39      0.85 o
  15   4   0        8.02       10.65      1.13 o
   1   5   0       43.99       43.11      0.93 o
   2   5   0        1.04        0.21      0.34 o
   3   5   0       80.75       75.41      1.67 o
   4   5   0       10.66        8.85      0.85 o
   5   5   0       22.48       21.06      1.11 o
   6   5   0        0.07       -0.62      0.62 o
   7   5   0       10.15       12.04      1.09 o
   8   5   0        1.07        1.39      0.50 o
   9   5   0        3.77        5.61      0.53 o
  10   5   0        6.20        7.02      0.70 o
  11   5   0        0.57        0.47      0.62 o
  12   5   0        6.93        8.13      0.87 o
  13   5   0       11.99       12.93      1.08 o
   0   6   0       19.33       19.19      1.06 o
   1   6   0       84.11       83.58      1.67 o
   2   6   0        8.43        7.93      0.66 o
   3   6   0       34.09       32.27      1.63 o
   4   6   0       22.53       23.26      1.43 o
   5   6   0        3.04        1.12      0.79 o
   6   6   0        0.77       -0.58      0.74 o
   7   6   0        0.24        0.23      0.86 o
   8   6   0        0.16       -0.89      0.89 o
   9   6   0        4.29        6.76      1.20 o
  10   6   0        3.95        5.51      0.88 o
  11   6   0        0.59       -0.51      0.81 o
   1   7   0        2.49        3.11      0.64 o
   2   7   0        2.17        0.93      0.88 o
   3   7   0       10.17       10.83      1.04 o
   4   7   0        0.45        0.33      0.95 o
   5   7   0        0.62       -0.18      1.01 o
   6   7   0        1.85        1.07      1.26 o
   7   7   0        0.76        0.51      1.26 o
 -17   1   1        7.99        9.57      1.45 o
 -16   1   1        1.64        0.24      0.87 o
 -15   1   1        4.29        5.47      0.98 o
 -14   1   1        7.65        9.54      0.90 o
 -13   1   1       27.98       32.25      1.34 o
 -12   1   1       10.35       13.92      0.78 o
 -11   1   1       35.61       31.56      0.94 o
 -10   1   1       25.86       23.20      0.74 o
  -9   1   1       67.06       71.66      1.38 o
  -8   1   1        8.70        7.80      0.42 o
  -7   1   1       18.07       16.87      0.51 o
  -6   1   1       48.39       44.93      0.75 o
  -5   1   1      178.66      185.55      2.25 o
  -4   1   1      151.06      140.91      1.40 o
  -3   1   1       77.02       83.65      1.05 o
  -2   1   1     4718.55     4561.21     49.77 o
  -1   1   1      225.16      223.03      1.87 o
   0   1   1     2137.79     1962.65     15.89 o
   1   1   1     3630.96     3535.14     29.08 o
   2   1   1     4408.21     4438.91     32.63 o
   3   1   1     7476.53     7060.33     60.10 o
   4   1   1      626.44      631.25      4.94 o
   5   1   1      136.43      127.11      1.30 o
   6   1   1      199.74      205.93      2.37 o
   7   1   1       30.77       27.62      1.04 o
   8   1   1        7.84        4.16      0.37 o
   9   1   1       31.29       34.32      0.81 o
  10   1   1       23.14       21.64      0.72 o
  11   1   1       16.32       18.61      0.76 o
  12   1   1       40.39       37.50      1.14 o
  13   1   1        6.36        7.79      0.77 o
  14   1   1       11.75       11.61      1.03 o
  15   1   1       22.69       25.52      1.44 o
  16   1   1        4.34        3.27      0.98 o
  17   1   1        1.44        0.19      1.18 o
 -17   2   1        0.38       -0.57      0.93 o
 -16   2   1        0.02       -0.24      0.87 o
 -15   2   1       25.18       28.36      1.36 o
 -14   2   1        9.84       10.52      0.99 o
 -13   2   1       37.11       32.73      1.31 o
 -12   2   1       32.61       32.47      1.20 o
 -11   2   1        0.00       -0.12      0.46 o
 -10   2   1      274.22      268.86      3.67 o
  -9   2   1        3.78        4.88      0.38 o
  -8   2   1      109.72      119.74      1.51 o
  -7   2   1        3.94        3.67      0.32 o
  -6   2   1      740.99      765.83      7.10 o
  -5   2   1       25.81       29.52      0.54 o
  -4   2   1      204.57      197.05      2.10 o
  -3   2   1     1395.70     1425.54     12.95 o
  -2   2   1      402.78      465.98      4.62 o
  -1   2   1      518.34      497.64      5.24 o
   0   2   1      837.77      839.97      8.28 o
   1   2   1       35.78       41.61      0.75 o
   2   2   1     1207.21     1325.63     13.68 o
   3   2   1       15.43       18.63      0.52 o
   4   2   1      221.15      239.09      2.51 o
   5   2   1      503.07      529.95      4.76 o
   6   2   1      391.69      397.93      5.36 o
   7   2   1      141.95      150.48      1.85 o
   8   2   1      131.67      135.11      1.65 o
   9   2   1       85.32       89.39      1.27 o
  10   2   1        6.84        7.18      0.52 o
  11   2   1        0.44       -0.45      0.45 o
  12   2   1        1.27        1.56      0.64 o
  13   2   1      124.40      129.35      3.08 o
  14   2   1       26.38       21.00      1.15 o
  15   2   1        0.85       -1.01      1.01 o
  16   2   1        1.37       -0.86      1.03 o
  17   2   1        0.04       -0.87      0.87 o
 -16   3   1        1.00        1.16      1.00 o
 -15   3   1        0.10       -0.70      0.70 o
 -14   3   1        1.57        1.50      0.74 o
 -13   3   1        3.03        2.33      0.71 o
 -12   3   1       10.42       11.72      0.88 o
 -11   3   1       20.31       19.45      0.90 o
 -10   3   1      241.60      246.87      3.50 o
  -9   3   1       54.36       53.95      1.35 o
  -8   3   1       90.99       77.41      1.22 o
  -7   3   1        2.06        3.08      0.32 o
  -6   3   1        1.65        2.50      0.32 o
  -5   3   1       24.37       17.89      0.60 o
  -4   3   1        0.05       -0.18      0.18 o
  -3   3   1       93.39       98.70      1.43 o
  -2   3   1      529.45      504.80      5.02 o
  -1   3   1      148.07      127.77      1.43 o
   0   3   1     1265.81     1265.28     15.11 o
   1   3   1       61.66       83.59      1.09 o
   2   3   1        3.41        0.24      0.27 o
   3   3   1      921.67      886.67      9.76 o
   4   3   1       11.80        7.77      0.31 o
   5   3   1      266.92      274.64      2.94 o
   6   3   1      114.40      128.96      1.55 o
   7   3   1       69.76       77.44      1.30 o
   8   3   1       57.63       61.82      1.12 o
   9   3   1       21.61       18.68      0.80 o
  10   3   1        1.84        1.13      0.49 o
  11   3   1       29.44       31.75      1.20 o
  12   3   1       38.88       34.20      1.30 o
  13   3   1        0.32       -0.60      0.60 o
  14   3   1        0.15       -0.60      0.69 o
  15   3   1        2.04        0.60      0.79 o
  16   3   1        0.06       -0.87      0.87 o
 -15   4   1        0.00       -0.63      0.83 o
 -14   4   1       11.42       12.92      1.24 o
 -13   4   1        2.76        1.96      0.75 o
 -12   4   1        0.72        0.86      0.68 o
 -11   4   1       50.40       55.59      1.84 o
 -10   4   1       16.59       19.27      0.89 o
  -9   4   1       11.68        8.94      0.61 o
  -8   4   1      111.36      115.88      1.89 o
  -7   4   1      170.59      165.05      2.43 o
  -6   4   1        8.47        8.72      0.47 o
  -5   4   1      222.23      227.11      3.47 o
  -4   4   1      228.67      242.70      4.01 o
  -3   4   1       21.25       22.31      0.96 o
  -2   4   1      353.95      367.99      3.79 o
  -1   4   1       75.05       87.26      1.44 o
   0   4   1        3.49        7.04      0.44 o
   1   4   1       24.42       24.58      0.62 o
   2   4   1       25.89       31.27      0.66 o
   3   4   1      279.70      276.06      3.40 o
   4   4   1        3.81        3.19      0.41 o
   5   4   1       55.67       63.37      1.33 o
   6   4   1       29.83       26.56      0.69 o
   7   4   1      178.72      183.49      2.26 o
   8   4   1        5.65        7.38      0.52 o
   9   4   1        1.78        0.04      0.44 o
  10   4   1       25.63       28.97      1.03 o
  11   4   1        0.76        2.35      1.02 o
  12   4   1        0.46       -0.09      0.68 o
  13   4   1        8.09       10.61      0.98 o
  14   4   1       17.12       21.00      1.28 o
  15   4   1        0.00       -0.80      0.80 o
 -13   5   1        0.09       -0.71      0.71 o
 -12   5   1        0.30       -0.63      0.63 o
 -11   5   1       15.45       17.49      1.04 o
 -10   5   1       20.40       26.16      1.01 o
  -9   5   1        7.87        9.21      0.88 o
  -8   5   1        1.93        1.43      0.50 o
  -7   5   1        0.90        0.55      0.81 o
  -6   5   1       10.80        9.95      1.05 o
  -5   5   1        3.32        1.30      0.70 o
  -4   5   1        0.01       -0.57      0.57 o
  -3   5   1       16.90       15.32      0.83 o
  -2   5   1        5.78        5.56      0.39 o
  -1   5   1      119.14      116.52      1.82 o
   0   5   1       13.99       15.44      0.86 o
   1   5   1        8.05       10.97      0.57 o
   2   5   1      148.28      144.59      2.14 o
   3   5   1        0.32        0.41      0.63 o
   4   5   1      100.14       91.76      2.17 o
   5   5   1       55.72       54.58      1.69 o
   6   5   1        3.07        1.98      0.73 o
   7   5   1       18.89       20.15      1.16 o
   8   5   1        0.06        0.18      0.36 o
   9   5   1        0.01       -0.42      0.42 o
  10   5   1        1.25        2.27      0.57 o
  11   5   1        1.55        1.50      0.90 o
  12   5   1        3.52        5.11      0.85 o
  13   5   1        3.21        3.71      0.82 o
 -11   6   1        3.02        2.79      0.92 o
 -10   6   1        0.14        0.66      0.76 o
  -9   6   1       10.81       12.13      1.02 o
  -8   6   1       18.97       21.87      1.52 o
  -7   6   1        0.19       -0.04      0.92 o
  -6   6   1        2.39        1.20      0.89 o
  -5   6   1        0.02       -0.70      0.70 o
  -4   6   1        2.26        1.56      0.88 o
  -3   6   1        0.15       -0.75      0.75 o
  -2   6   1        5.90        7.36      0.93 o
  -1   6   1       25.45       25.12      1.05 o
   0   6   1       21.60       20.31      0.95 o
   1   6   1       18.42       16.48      0.77 o
   2   6   1        4.93        7.31      0.68 o
   3   6   1       12.35       15.63      1.24 o
   4   6   1        6.33        4.47      1.28 o
   5   6   1        0.48        0.95      0.75 o
   6   6   1        0.02       -0.67      0.67 o
   7   6   1        0.15        0.44      0.76 o
   8   6   1        5.19        6.73      1.11 o
   9   6   1        0.06       -0.34      0.62 o
  10   6   1        1.27        0.51      0.80 o
  11   6   1        4.26        5.12      1.22 o
  -7   7   1        0.33       -1.49      1.49 o
  -6   7   1        5.04        6.94      1.47 o
  -5   7   1        0.97        0.94      1.40 o
  -4   7   1        3.28        3.47      1.18 o
  -3   7   1        1.30        1.05      0.94 o
  -2   7   1        1.06       -0.29      0.84 o
  -1   7   1        1.38        0.04      0.57 o
   0   7   1        7.28        5.84      0.82 o
   1   7   1        6.75        6.23      0.71 o
   2   7   1        3.91        3.57      1.07 o
   3   7   1       12.79       15.00      1.95 o
   4   7   1        1.78        3.89      1.06 o
   5   7   1        0.03        0.80      1.00 o
   6   7   1        0.20       -0.99      0.99 o
   7   7   1        1.93       -1.10      1.10 o
 -17   0   2       17.35       17.75      3.00 o
 -16   0   2        2.23        4.63      3.13 o
 -15   0   2       10.65       11.25      1.72 o
 -14   0   2       30.37       29.96      2.03 o
 -13   0   2        0.02        0.32      0.75 o
 -12   0   2      154.46      167.93      3.89 o
 -11   0   2       15.83       17.00      1.12 o
 -10   0   2      500.74      477.52      9.60 o
  -9   0   2      190.34      197.29      4.92 o
  -8   0   2     1026.86     1007.75     17.36 o
  -7   0   2      526.07      497.15     19.68 o
  -6   0   2       37.22       31.40      1.36 o
  -5   0   2       10.60       11.08      0.60 o
  -4   0   2      156.33      139.33      1.88 o
  -3   0   2       41.13       50.23      0.97 o
  -2   0   2      874.70      862.88     11.34 o
  -1   0   2     6454.61     5962.90    238.82 o
   0   0   2      224.87      245.60      5.33 o
   1   0   2      587.58      613.87      9.10 o
   2   0   2     7725.86     7237.53     85.45 o
   4   0   2     1137.34     1153.68     13.82 o
   5   0   2     2225.65     2181.50     28.28 o
   6   0   2      459.22      429.46      6.32 o
   7   0   2      495.73      452.94      6.66 o
   8   0   2       10.95       11.10      0.59 o
   9   0   2        0.11       -0.33      0.46 o
  10   0   2        2.95        0.92      0.76 o
  11   0   2        2.65        0.38      0.68 o
  12   0   2        0.10       -0.63      0.63 o
  13   0   2       11.69       10.70      1.10 o
  14   0   2       24.35       22.67      1.83 o
  15   0   2       40.99       40.30      2.42 o
  16   0   2       20.97       22.98      3.23 o
  17   0   2        3.71        5.14      2.26 o
 -17   1   2        8.45        9.76      1.21 o
 -16   1   2        7.97        9.64      1.14 o
 -15   1   2        3.97        2.13      0.90 o
 -14   1   2       55.95       54.55      1.52 o
 -13   1   2       10.17        8.22      0.75 o
 -12   1   2       87.26       95.65      1.88 o
 -11   1   2       46.67       42.88      1.07 o
 -10   1   2      417.69      412.67      4.67 o
  -9   1   2       26.11       26.85      0.73 o
  -8   1   2      737.61      773.12      8.66 o
  -7   1   2      414.01      404.84      6.88 o
  -6   1   2       75.40       66.11      0.97 o
  -5   1   2     1147.25     1192.10     10.89 o
  -4   1   2      197.06      202.28      2.03 o
  -3   1   2     1391.17     1409.60     12.08 o
  -2   1   2      850.58      900.80      8.14 o
  -1   1   2      689.85      685.28      5.68 o
   0   1   2     3637.27     3542.91     27.68 o
   1   1   2     3756.03     3629.59     26.67 o
   2   1   2      114.62      116.09      1.00 o
   3   1   2    18539.73    16449.18    206.82 o
   4   1   2       52.40       55.41      0.63 o
   5   1   2      910.38      965.19      8.06 o
   6   1   2      428.41      448.56      4.27 o
   7   1   2      937.25      958.68      9.35 o
   8   1   2      119.07      127.89      1.58 o
   9   1   2      100.25       91.91      1.44 o
  10   1   2        1.87        1.50      0.42 o
  11   1   2        0.22        0.06      0.42 o
  12   1   2        0.02       -0.48      0.48 o
  13   1   2       25.54       25.67      1.05 o
  14   1   2       27.51       28.10      1.14 o
  15   1   2        0.10       -0.12      0.82 o
  16   1   2       21.29       23.09      1.44 o
  17   1   2        0.04        1.10      1.00 o
 -17   2   2        0.45        0.23      0.92 o
 -16   2   2        0.41       -0.37      0.86 o
 -15   2   2        4.79        3.63      0.86 o
 -14   2   2        2.45        0.82      0.75 o
 -13   2   2       26.46       23.62      1.15 o
 -12   2   2      101.68       94.29      2.06 o
 -11   2   2      100.85       94.84      1.87 o
 -10   2   2       73.34       74.11      1.53 o
  -9   2   2      294.09      294.60      3.68 o
  -8   2   2       44.60       50.59      0.93 o
  -7   2   2       62.94       69.55      1.06 o
  -6   2   2       51.75       48.49      0.82 o
  -5   2   2       27.63       33.63      0.59 o
  -4   2   2      362.88      363.53      3.48 o
  -3   2   2        3.34        2.80      0.20 o
  -2   2   2      515.63      509.25      5.72 o
  -1   2   2        3.69        2.94      0.15 o
   0   2   2       72.25       76.56      0.79 o
   1   2   2       42.67       45.00      0.69 o
   2   2   2      373.90      365.07      3.87 o
   3   2   2      908.77      930.41      8.98 o
   4   2   2      713.33      770.14      6.50 o
   5   2   2     1941.55     2012.52     17.39 o
   6   2   2      388.14      365.29      3.56 o
   7   2   2       54.54       40.10      1.30 o
   8   2   2       23.21       22.23      0.61 o
   9   2   2        0.75       -0.23      0.32 o
  10   2   2        0.71       -0.53      0.63 o
  11   2   2       54.26       54.42      1.32 o
  12   2   2        1.05        0.55      0.61 o
  13   2   2        1.85        1.70      0.71 o
  14   2   2       41.02       44.19      1.55 o
  15   2   2        0.66        0.80      0.81 o
  16   2   2        1.59        1.32      1.02 o
 -16   3   2        2.70        2.91      0.98 o
 -15   3   2        3.04        3.12      0.82 o
 -14   3   2        0.84        1.14      0.71 o
 -13   3   2       20.46       23.30      1.16 o
 -12   3   2       50.47       48.76      1.30 o
 -11   3   2       42.92       41.09      1.19 o
 -10   3   2       15.70       16.30      0.78 o
  -9   3   2      122.19      115.28      1.93 o
  -8   3   2      797.86      758.06      7.99 o
  -7   3   2       27.17       23.76      0.69 o
  -6   3   2      313.27      335.10      3.73 o
  -5   3   2        0.04       -0.11      0.23 o
  -4   3   2      223.86      251.05      2.83 o
  -3   3   2       17.48       18.00      0.43 o
  -2   3   2        0.80        0.35      0.23 o
  -1   3   2      443.34      445.23      4.75 o
   0   3   2       23.72       28.65      0.67 o
   1   3   2     1220.08     1286.47     13.12 o
   2   3   2      382.10      428.46      5.35 o
   3   3   2       90.44      117.85      1.41 o
   4   3   2       17.63       11.52      0.37 o
   5   3   2       21.80       23.29      0.55 o
   6   3   2       32.27       30.48      0.62 o
   7   3   2       46.71       44.55      0.81 o
   8   3   2      156.31      162.34      2.21 o
   9   3   2        8.56       11.34      0.82 o
  10   3   2       16.71       14.64      0.74 o
  11   3   2       16.99       15.57      0.91 o
  12   3   2       66.49       69.97      1.79 o
  13   3   2        6.34        5.10      0.81 o
  14   3   2        3.43        1.06      0.77 o
  15   3   2        7.25        8.02      1.07 o
  16   3   2        0.08       -0.37      1.02 o
 -15   4   2        0.03       -0.78      0.78 o
 -14   4   2        1.67        1.24      0.81 o
 -13   4   2        1.29       -0.08      0.70 o
 -12   4   2        0.07       -0.65      0.65 o
 -11   4   2        4.60        4.76      0.69 o
 -10   4   2       52.56       49.14      1.34 o
  -9   4   2       15.40       14.26      0.70 o
  -8   4   2       92.08       86.65      1.78 o
  -7   4   2       30.03       27.59      0.82 o
  -6   4   2      401.16      383.55      4.91 o
  -5   4   2       10.50        9.48      0.58 o
  -4   4   2       65.56       64.96      1.03 o
  -3   4   2       14.08       13.76      0.43 o
  -2   4   2        4.89        5.06      0.41 o
  -1   4   2       23.37       23.18      0.59 o
   0   4   2        7.44        8.58      0.47 o
   1   4   2        0.64       -0.25      0.25 o
   2   4   2       22.69       21.86      0.52 o
   3   4   2       57.82       60.61      1.12 o
   4   4   2       55.38       65.29      1.21 o
   5   4   2       86.01       91.64      1.40 o
   6   4   2       16.68       20.14      0.63 o
   7   4   2       36.39       29.82      0.71 o
   8   4   2       37.50       33.27      0.86 o
   9   4   2        5.73        2.84      0.55 o
  10   4   2        3.48        4.27      0.66 o
  11   4   2        0.74        0.88      0.63 o
  12   4   2        0.27       -0.73      0.73 o
  13   4   2        2.14        1.68      0.82 o
  14   4   2        5.27        5.38      0.93 o
 -13   5   2        0.08       -0.13      0.72 o
 -12   5   2       13.85       16.15      1.06 o
 -11   5   2        1.58        0.68      0.63 o
 -10   5   2       37.13       38.55      2.02 o
  -9   5   2        1.30        1.66      0.51 o
  -8   5   2        5.64        5.76      1.04 o
  -7   5   2        8.71        9.38      1.06 o
  -6   5   2       50.44       50.61      1.86 o
  -5   5   2        6.86        5.95      0.94 o
  -4   5   2       43.54       42.32      1.50 o
  -3   5   2        0.02       -0.32      0.32 o
  -2   5   2        0.01       -0.31      0.31 o
  -1   5   2       15.01       14.84      0.60 o
   0   5   2        0.06       -0.37      0.37 o
   1   5   2        0.78        0.50      0.31 o
   2   5   2       44.19       37.60      1.10 o
   3   5   2       26.22       23.59      1.12 o
   4   5   2       11.31        9.81      0.86 o
   5   5   2       89.61       78.66      2.05 o
   6   5   2       31.24       28.23      1.33 o
   7   5   2       34.87       27.99      1.90 o
   8   5   2        2.07        1.05      0.49 o
   9   5   2        0.98        0.03      0.44 o
  10   5   2        3.96        5.79      0.78 o
  11   5   2        0.32        0.02      0.60 o
  12   5   2        1.24        1.40      0.72 o
  13   5   2        2.02        4.40      0.83 o
 -11   6   2       16.96       18.16      1.38 o
 -10   6   2        3.04        4.74      0.90 o
  -9   6   2       24.25       27.03      1.24 o
  -8   6   2        5.85        8.05      1.26 o
  -7   6   2       11.41       14.80      1.33 o
  -6   6   2       30.90       33.90      2.04 o
  -5   6   2        5.29        4.63      0.95 o
  -4   6   2        0.69       -0.93      0.93 o
  -3   6   2        0.73       -0.78      0.78 o
  -2   6   2        2.50        3.12      0.57 o
  -1   6   2        6.56        5.07      0.68 o
   0   6   2       43.68       38.44      1.11 o
   1   6   2       12.58       12.29      0.72 o
   2   6   2       31.93       29.85      0.89 o
   3   6   2        0.84        0.54      0.82 o
   4   6   2       24.44       26.88      1.55 o
   5   6   2        5.84        2.74      0.97 o
   6   6   2        0.40        0.25      0.75 o
   7   6   2        0.88        0.80      0.81 o
   8   6   2        3.60        3.02      1.04 o
   9   6   2        2.79        3.98      0.78 o
  10   6   2        0.67        1.21      0.93 o
  -7   7   2        2.17        1.48      1.25 o
  -6   7   2        0.01       -0.91      1.13 o
  -5   7   2        3.10        3.29      1.27 o
  -4   7   2        5.50        6.50      2.09 o
  -3   7   2        0.32       -0.57      0.97 o
  -2   7   2        0.88        0.79      0.92 o
  -1   7   2       12.74       12.83      0.87 o
   0   7   2        0.27       -0.57      0.57 o
   1   7   2        6.53        6.45      0.74 o
   2   7   2        3.28        4.42      1.01 o
   3   7   2        0.03       -0.76      1.00 o
   4   7   2        8.20        7.90      1.62 o
   5   7   2        6.80       10.35      1.64 o
   6   7   2       16.54       24.30      1.77 o
   7   7   2        0.21       -0.59      1.81 o
 -17   1   3        0.01       -0.49      0.91 o
 -16   1   3        5.74        6.54      1.21 o
 -15   1   3        0.13        0.53      0.81 o
 -14   1   3       11.40       10.10      0.85 o
 -13   1   3        1.29        1.84      0.78 o
 -12   1   3        1.03        0.76      0.54 o
 -11   1   3       42.28       42.48      1.09 o
 -10   1   3        1.93        1.39      0.44 o
  -9   1   3        9.10       11.64      0.51 o
  -8   1   3        7.35        7.49      0.44 o
  -7   1   3      157.14      158.67      1.97 o
  -6   1   3     1265.01     1368.15     13.94 o
  -5   1   3        0.56        0.19      0.21 o
  -4   1   3       58.48       61.00      0.85 o
  -3   1   3      709.45      742.88      6.60 o
  -2   1   3      738.63      773.32      7.01 o
  -1   1   3       32.11       27.11      0.40 o
   0   1   3      160.03      176.82      1.48 o
   1   1   3     3861.84     3876.73     30.37 o
   2   1   3     1172.68     1246.97     10.23 o
   3   1   3      790.12      793.66      6.39 o
   4   1   3     1354.55     1428.49     11.85 o
   5   1   3       62.19       53.44      0.75 o
   6   1   3     2339.90     2426.99     21.89 o
   7   1   3       69.81       67.25      1.12 o
   8   1   3        0.66        2.60      0.48 o
   9   1   3       19.86       21.49      0.70 o
  10   1   3        0.05       -0.38      0.38 o
  11   1   3       16.54       16.77      0.75 o
  12   1   3        1.96        1.88      0.56 o
  13   1   3        0.27       -0.55      0.55 o
  14   1   3        0.10       -0.23      0.69 o
  15   1   3        9.51        7.66      1.06 o
  16   1   3       14.22       18.24      1.35 o
  17   1   3        0.24       -0.37      0.96 o
 -17   2   3        1.81        2.46      1.00 o
 -16   2   3        8.41        8.91      1.14 o
 -15   2   3        7.03        8.51      0.96 o
 -14   2   3       32.89       32.62      1.38 o
 -13   2   3        1.51       -0.79      0.79 o
 -12   2   3       46.95       47.41      1.43 o
 -11   2   3       80.11       77.38      1.63 o
 -10   2   3      204.83      198.82      2.96 o
  -9   2   3        3.43        2.25      0.34 o
  -8   2   3       26.47       30.43      0.73 o
  -7   2   3      280.59      266.20      3.04 o
  -6   2   3       49.46       41.54      0.76 o
  -5   2   3      287.98      296.36      3.28 o
  -4   2   3      872.92      863.45      8.39 o
  -3   2   3      265.18      243.25      2.39 o
  -2   2   3       25.12       19.13      0.33 o
  -1   2   3      390.11      359.66      3.58 o
   0   2   3      301.83      282.84      2.88 o
   1   2   3      827.08      802.58      7.38 o
   2   2   3        9.77        5.24      0.23 o
   3   2   3      658.48      724.07      6.70 o
   4   2   3       75.37       86.15      0.93 o
   5   2   3     1766.95     1886.92     17.08 o
   6   2   3     1342.29     1359.89     12.41 o
   7   2   3       54.93       50.47      1.14 o
   8   2   3      104.50      104.59      1.46 o
   9   2   3       10.38        7.76      0.68 o
  10   2   3      113.56      114.69      2.22 o
  11   2   3        0.00       -0.54      0.54 o
  12   2   3       26.83       28.72      1.17 o
  13   2   3        8.32        9.73      0.87 o
  14   2   3       20.93       22.32      1.22 o
  15   2   3        9.69       11.53      1.07 o
  16   2   3        4.10        3.16      1.00 o
 -16   3   3        0.11        0.72      0.93 o
 -15   3   3        3.75        6.07      0.89 o
 -14   3   3        3.05        3.09      0.77 o
 -13   3   3        2.37        0.89      0.84 o
 -12   3   3        2.74        2.55      0.60 o
 -11   3   3       15.30       13.28      0.75 o
 -10   3   3        7.74        5.72      0.60 o
  -9   3   3       45.37       44.67      1.12 o
  -8   3   3      490.15      501.05      5.84 o
  -7   3   3      957.79      935.26     13.17 o
  -6   3   3       10.91        9.77      0.50 o
  -5   3   3        0.17       -0.22      0.22 o
  -4   3   3       30.15       28.67      0.61 o
  -3   3   3       20.83       21.63      0.51 o
  -2   3   3        0.10       -0.21      0.21 o
  -1   3   3        0.01        0.39      0.18 o
   0   3   3        9.15       12.34      0.34 o
   1   3   3      225.40      215.29      2.45 o
   2   3   3      116.85      127.81      1.69 o
   3   3   3      266.02      294.29      3.27 o
   4   3   3       22.34       30.03      0.65 o
   5   3   3      130.13      142.54      1.60 o
   6   3   3       26.44       32.55      0.92 o
   7   3   3        8.87        6.99      0.44 o
   8   3   3       38.51       48.24      1.03 o
   9   3   3      120.23      125.19      2.04 o
  10   3   3      115.76      120.29      2.31 o
  11   3   3        2.41        4.34      0.71 o
  12   3   3       21.91       18.67      1.07 o
  13   3   3        0.27       -0.69      0.69 o
  14   3   3        0.68       -0.77      0.77 o
  15   3   3        4.39        2.56      1.05 o
 -15   4   3        1.49       -0.04      0.84 o
 -14   4   3        3.89        3.30      0.88 o
 -13   4   3       10.49       10.65      1.00 o
 -12   4   3        6.92        5.40      0.74 o
 -11   4   3       23.00       20.89      0.99 o
 -10   4   3        6.78        5.63      0.65 o
  -9   4   3        7.20        6.88      0.63 o
  -8   4   3       51.07       52.75      1.41 o
  -7   4   3       92.33       96.35      2.03 o
  -6   4   3        0.73       -0.09      0.50 o
  -5   4   3      766.70      732.90      8.26 o
  -4   4   3      180.77      166.75      2.21 o
  -3   4   3       90.14       89.00      1.26 o
  -2   4   3      201.97      188.33      2.12 o
  -1   4   3       50.67       50.38      0.82 o
   0   4   3      151.77      144.06      1.92 o
   1   4   3       83.68       85.84      1.19 o
   2   4   3       13.91        8.10      0.38 o
   3   4   3       34.70       35.42      0.71 o
   4   4   3       14.32       14.07      0.52 o
   5   4   3       96.93       81.65      1.31 o
   6   4   3       50.50       43.70      0.82 o
   7   4   3        9.25        7.42      0.48 o
   8   4   3        1.67        1.02      0.42 o
   9   4   3       41.54       40.42      1.17 o
  10   4   3        0.08        0.41      0.62 o
  11   4   3        0.48       -0.42      0.63 o
  12   4   3        0.64        0.80      0.74 o
  13   4   3        4.33        5.02      0.92 o
  14   4   3        0.00       -0.61      0.78 o
 -13   5   3        0.42       -0.51      0.71 o
 -12   5   3        4.25        4.91      0.83 o
 -11   5   3        0.08       -0.55      0.55 o
 -10   5   3        2.06        2.50      0.60 o
  -9   5   3        2.21        2.47      0.68 o
  -8   5   3       75.68       82.32      2.00 o
  -7   5   3       84.69       88.13      2.47 o
  -6   5   3       24.08       21.92      0.91 o
  -5   5   3       65.42       65.40      1.32 o
  -4   5   3       19.26       16.63      0.67 o
  -3   5   3       60.66       58.81      1.37 o
  -2   5   3        9.54        9.22      0.69 o
  -1   5   3        1.16        0.72      0.42 o
   0   5   3       18.16       22.79      0.80 o
   1   5   3       12.37       12.03      0.55 o
   2   5   3      154.39      154.04      2.23 o
   3   5   3       16.11        8.50      0.45 o
   4   5   3        2.46        2.18      0.69 o
   5   5   3       90.78       99.01      2.36 o
   6   5   3       14.71       12.53      1.00 o
   7   5   3       70.50       63.90      1.33 o
   8   5   3        6.89       10.13      0.59 o
   9   5   3        0.40        0.69      0.54 o
  10   5   3        9.08       14.06      1.29 o
  11   5   3        0.03        1.32      0.66 o
  12   5   3        0.29        0.41      0.70 o
  13   5   3        0.40       -0.14      0.76 o
 -11   6   3        0.21       -0.02      0.89 o
 -10   6   3        0.11        0.22      0.72 o
  -9   6   3        2.96        3.61      1.33 o
  -8   6   3        5.81        9.29      1.25 o
  -7   6   3        2.48        2.42      1.08 o
  -6   6   3       49.80       53.12      2.13 o
  -5   6   3       11.85       13.20      2.16 o
  -4   6   3        0.67        0.34      0.98 o
  -3   6   3       13.91       13.76      0.83 o
  -2   6   3        3.17        2.47      0.92 o
  -1   6   3       15.57       16.97      0.95 o
   0   6   3        0.04       -0.47      0.47 o
   1   6   3        0.50        0.57      0.48 o
   2   6   3       21.84       21.17      0.80 o
   3   6   3       17.78       14.11      1.25 o
   4   6   3        5.64        4.62      1.06 o
   5   6   3        0.04       -0.72      0.72 o
   6   6   3        3.11        2.52      0.87 o
   7   6   3        5.23        7.97      0.67 o
   8   6   3        0.58       -0.20      0.61 o
   9   6   3        0.44        1.53      0.78 o
  10   6   3        0.86        0.23      0.81 o
  -7   7   3        0.87       -1.02      1.02 o
  -6   7   3        1.08        2.15      1.23 o
  -5   7   3        7.32        5.28      2.23 o
  -4   7   3        3.08        0.58      1.66 o
  -3   7   3        0.69       -0.10      1.04 o
  -2   7   3        3.84        4.01      1.12 o
  -1   7   3        0.66        1.34      1.02 o
   0   7   3        1.13        0.72      0.64 o
   1   7   3        0.47        0.31      0.61 o
   2   7   3        3.06        3.29      0.96 o
   3   7   3        3.52        3.28      1.02 o
   4   7   3        2.41        1.77      1.01 o
   5   7   3        0.54        2.35      2.14 o
   6   7   3       12.73       17.60      1.57 o
 -17   0   4        3.67        2.36      2.14 o
 -16   0   4        1.90        0.04      1.23 o
 -15   0   4        1.05        2.10      1.27 o
 -14   0   4        0.03        0.24      1.02 o
 -13   0   4        2.23        1.20      1.05 o
 -12   0   4       32.52       34.36      1.65 o
 -11   0   4       22.34       20.69      1.25 o
 -10   0   4       80.73       73.46      2.12 o
  -9   0   4     1009.21     1054.83     18.25 o
  -8   0   4      439.20      424.24      7.77 o
  -7   0   4     4060.06     4089.24     68.17 o
  -6   0   4       54.38       54.16      1.29 o
  -5   0   4       61.69       47.22      1.10 o
  -4   0   4      994.56     1049.91     18.42 o
  -3   0   4        5.77        4.69      0.57 o
  -2   0   4     2195.62     2342.92     34.18 o
  -1   0   4      626.05      655.85      9.77 o
   0   0   4     2194.41     2283.52     33.37 o
   1   0   4      362.73      343.25      5.25 o
   2   0   4        7.52        6.82      0.49 o
   3   0   4      134.46      171.79      2.84 o
   4   0   4       46.31       45.24      0.97 o
   5   0   4      985.79     1133.09     42.77 o
   6   0   4      118.31      139.10      2.53 o
   7   0   4        4.55        7.87      0.70 o
   8   0   4      271.64      262.07      5.12 o
   9   0   4      399.00      396.49      7.45 o
  10   0   4      187.88      184.99      5.01 o
  11   0   4       53.52       56.11      1.93 o
  12   0   4        7.38        8.28      1.06 o
  13   0   4        8.92        6.00      1.24 o
  14   0   4        0.33        0.19      1.59 o
  15   0   4        0.10       -1.22      1.22 o
  16   0   4        8.77        9.81      2.26 o
  17   0   4        0.20        0.38      1.30 o
 -17   1   4        4.78        7.77      1.16 o
 -16   1   4        2.38        1.02      0.90 o
 -15   1   4        1.83        1.38      0.84 o
 -14   1   4       24.15       26.48      1.14 o
 -13   1   4       31.53       30.65      1.17 o
 -12   1   4       19.70       19.70      0.91 o
 -11   1   4      106.75      103.62      1.76 o
 -10   1   4        9.53        8.97      0.59 o
  -9   1   4        0.09       -0.27      0.33 o
  -8   1   4       43.25       41.82      0.85 o
  -7   1   4       33.78       28.48      0.66 o
  -6   1   4      210.83      209.74      2.44 o
  -5   1   4     2643.19     2770.39     27.89 o
  -4   1   4       10.76       13.22      0.37 o
  -3   1   4     1156.55     1106.33     10.65 o
  -2   1   4     1091.24     1148.64      9.91 o
  -1   1   4     2100.16     2188.39     20.61 o
   0   1   4     2425.70     2491.18     20.99 o
   1   1   4      809.69      780.99      6.77 o
   2   1   4        0.30        0.08      0.15 o
   3   1   4     1115.73     1130.69     10.88 o
   4   1   4      249.80      245.40      2.42 o
   5   1   4      252.29      244.64      2.58 o
   6   1   4     4322.27     4433.84     41.88 o
   7   1   4      100.74      101.34      1.65 o
   8   1   4        1.28        2.20      0.44 o
   9   1   4        5.80        6.61      0.48 o
  10   1   4       26.71       25.47      0.88 o
  11   1   4        2.93        2.94      0.52 o
  12   1   4       11.31       10.09      0.76 o
  13   1   4        0.16        0.01      0.56 o
  14   1   4        5.31        6.55      0.87 o
  15   1   4        0.22       -0.22      0.78 o
  16   1   4        4.17        6.03      1.05 o
  17   1   4       14.51       17.28      1.41 o
 -17   2   4        4.20        4.15      1.08 o
 -16   2   4       22.44       27.34      1.55 o
 -15   2   4        0.45       -0.37      0.74 o
 -14   2   4        9.81        9.98      0.96 o
 -13   2   4        1.71        0.47      0.66 o
 -12   2   4        3.93        2.16      0.66 o
 -11   2   4       25.05       22.74      0.95 o
 -10   2   4       87.08       87.65      1.67 o
  -9   2   4      268.47      249.16      3.21 o
  -8   2   4      341.01      338.66      4.11 o
  -7   2   4       87.70       85.93      1.97 o
  -6   2   4       90.59      101.24      1.38 o
  -5   2   4     1707.66     1883.17     19.14 o
  -4   2   4      388.05      434.83      4.38 o
  -3   2   4       70.48       70.00      0.91 o
  -2   2   4       31.12       32.69      0.51 o
  -1   2   4        5.88        4.56      0.26 o
   0   2   4       79.64       84.86      1.43 o
   1   2   4       67.04       69.18      0.97 o
   2   2   4      127.44      126.29      1.86 o
   3   2   4      154.49      168.57      1.84 o
   4   2   4      444.52      480.82      4.35 o
   5   2   4      168.68      163.68      1.76 o
   6   2   4       11.92        7.51      0.41 o
   7   2   4      146.61      143.66      1.86 o
   8   2   4      640.13      604.46      6.93 o
   9   2   4        8.12        7.75      0.72 o
  10   2   4        4.10        1.80      0.64 o
  11   2   4        0.89        0.80      0.62 o
  12   2   4        1.14        0.75      0.65 o
  13   2   4        6.90        6.26      0.84 o
  14   2   4       10.23       11.70      1.01 o
  15   2   4       13.24       14.58      1.12 o
  16   2   4        0.58       -0.04      0.89 o
 -16   3   4        3.64        2.47      0.99 o
 -15   3   4        0.67        1.34      0.79 o
 -14   3   4        0.00       -0.48      0.69 o
 -13   3   4        5.24        5.48      0.70 o
 -12   3   4       14.59       15.34      0.84 o
 -11   3   4        0.13       -0.51      0.51 o
 -10   3   4        5.18        5.35      0.57 o
  -9   3   4       79.88       76.31      1.51 o
  -8   3   4        3.27        1.19      0.68 o
  -7   3   4       33.79       40.12      0.94 o
  -6   3   4      754.22      722.94      8.45 o
  -5   3   4      289.84      284.29      3.04 o
  -4   3   4       31.77       37.35      0.97 o
  -3   3   4      402.45      442.29      4.75 o
  -2   3   4        5.25        4.59      0.27 o
  -1   3   4      704.84      741.52      7.79 o
   0   3   4       84.18       84.03      1.11 o
   1   3   4      375.66      364.71      3.70 o
   2   3   4       19.32       17.07      0.43 o
   3   3   4        4.58        3.87      0.23 o
   4   3   4      213.77      220.91      2.29 o
   5   3   4       40.32       37.60      0.69 o
   6   3   4        0.51        2.14      0.30 o
   7   3   4       12.33       12.22      0.50 o
   8   3   4      131.14      129.43      1.91 o
   9   3   4       12.26       10.29      0.76 o
  10   3   4        8.04        8.13      0.75 o
  11   3   4       16.10       13.33      0.92 o
  12   3   4        0.84       -0.32      0.69 o
  13   3   4        8.09        5.94      0.90 o
  14   3   4        0.00       -0.73      0.76 o
  15   3   4        2.98        1.19      0.93 o
 -15   4   4        0.70        0.95      0.88 o
 -14   4   4        0.08       -0.11      0.79 o
 -13   4   4        9.66        8.52      0.97 o
 -12   4   4        0.20       -0.01      0.58 o
 -11   4   4        0.17        0.00      0.55 o
 -10   4   4        0.67        0.15      0.59 o
  -9   4   4       65.76       64.25      1.74 o
  -8   4   4       24.06       22.15      0.93 o
  -7   4   4       96.26      102.73      1.97 o
  -6   4   4       10.08       10.54      0.88 o
  -5   4   4      332.78      324.94      4.25 o
  -4   4   4      178.14      156.60      2.13 o
  -3   4   4       34.16       29.36      0.71 o
  -2   4   4        0.60        0.79      0.35 o
  -1   4   4       19.05       18.70      0.64 o
   0   4   4       83.17       85.36      1.20 o
   1   4   4        0.07       -0.25      0.25 o
   2   4   4        0.09       -0.22      0.22 o
   3   4   4        7.95       10.13      0.47 o
   4   4   4      108.48      104.99      1.34 o
   5   4   4       39.33       28.10      0.67 o
   6   4   4       51.24       47.36      0.90 o
   7   4   4        1.41        1.11      0.41 o
   8   4   4        1.71        1.37      0.47 o
   9   4   4       31.25       33.35      1.20 o
  10   4   4       48.99       39.21      1.42 o
  11   4   4       32.20       26.87      1.27 o
  12   4   4        0.13       -0.69      0.69 o
  13   4   4        0.91       -0.30      0.92 o
  14   4   4        0.17       -0.50      0.82 o
 -13   5   4        6.92        8.60      0.97 o
 -12   5   4        0.15       -0.66      0.66 o
 -11   5   4       10.73       12.77      0.89 o
 -10   5   4        0.02       -0.54      0.54 o
  -9   5   4        6.90        7.94      1.17 o
  -8   5   4       70.68       75.25      1.93 o
  -7   5   4        5.95        6.62      0.74 o
  -6   5   4        7.21        8.12      0.71 o
  -5   5   4        0.29        1.04      0.57 o
  -4   5   4       12.31       13.00      0.81 o
  -3   5   4      526.90      506.41      9.20 o
  -2   5   4        0.20        0.31      0.81 o
  -1   5   4       23.93       22.85      0.94 o
   0   5   4        0.21       -0.24      0.40 o
   1   5   4       51.66       54.75      1.25 o
   2   5   4        0.69        0.07      0.38 o
   3   5   4        5.71        4.33      0.41 o
   4   5   4       35.93       35.49      0.87 o
   5   5   4        4.28        3.78      0.42 o
   6   5   4        5.22        4.08      0.77 o
   7   5   4       11.03       10.37      0.59 o
   8   5   4       54.66       48.25      1.19 o
   9   5   4        2.24        2.77      0.61 o
  10   5   4        0.03        1.48      0.64 o
  11   5   4        2.03        2.74      0.74 o
  12   5   4        0.68        0.66      1.03 o
 -10   6   4        0.25        0.43      0.75 o
  -9   6   4       12.64       13.97      1.43 o
  -8   6   4       27.87       26.22      1.69 o
  -7   6   4       42.84       45.91      2.08 o
  -6   6   4       16.37       17.94      1.39 o
  -5   6   4        1.31        1.33      1.51 o
  -4   6   4       17.91       18.15      1.01 o
  -3   6   4        3.59        4.73      0.71 o
  -2   6   4        0.00       -0.59      0.59 o
  -1   6   4       56.70       54.82      1.75 o
   0   6   4        0.01       -0.10      0.64 o
   1   6   4        0.47        0.40      0.54 o
   2   6   4        3.23        2.95      0.51 o
   3   6   4        0.20        0.11      0.41 o
   4   6   4        4.97        5.18      0.68 o
   5   6   4        7.13        6.25      0.92 o
   6   6   4        0.09       -0.59      0.74 o
   7   6   4        2.38        1.70      1.07 o
   8   6   4       14.11       16.29      1.47 o
   9   6   4        0.82        2.37      0.79 o
  10   6   4        5.95        6.31      1.05 o
  -6   7   4        1.02        0.08      2.71 o
  -5   7   4        1.58        1.32      1.17 o
  -4   7   4        7.42        7.57      1.40 o
  -3   7   4        1.50        1.36      1.09 o
  -2   7   4        0.89        0.96      0.67 o
  -1   7   4        2.26        2.39      0.76 o
   0   7   4        0.00        0.39      0.68 o
   1   7   4        1.74        1.08      0.97 o
   2   7   4       13.49       16.48      1.73 o
   3   7   4        3.19        4.07      1.22 o
   4   7   4        0.75        0.94      1.18 o
   5   7   4       15.97       25.66      2.15 o
   6   7   4        0.12       -0.23      1.36 o
 -17   1   5       11.96       13.05      1.30 o
 -16   1   5        1.25        0.66      0.90 o
 -15   1   5        7.65        6.53      1.00 o
 -14   1   5        6.10        6.90      0.89 o
 -13   1   5        3.17        1.37      0.62 o
 -12   1   5        0.76       -0.52      0.53 o
 -11   1   5       14.37       16.22      0.75 o
 -10   1   5        2.95        2.10      0.44 o
  -9   1   5      150.92      156.75      2.22 o
  -8   1   5        5.70        7.45      0.43 o
  -7   1   5      170.77      199.92      2.41 o
  -6   1   5      347.35      333.52      3.69 o
  -5   1   5      360.15      427.73      4.59 o
  -4   1   5     2541.24     2715.66     25.85 o
  -3   1   5     2371.14     2626.92     24.98 o
  -2   1   5       19.47       26.09      0.45 o
  -1   1   5      419.02      437.84      4.20 o
   0   1   5      118.94      140.27      1.57 o
   1   1   5      235.25      247.67      2.65 o
   2   1   5        3.07        2.72      0.21 o
   3   1   5       11.50       12.54      0.40 o
   4   1   5        9.38        9.92      0.44 o
   5   1   5        8.13        7.66      0.46 o
   6   1   5       24.52       20.14      1.37 o
   7   1   5       91.76       89.33      1.35 o
   8   1   5      196.82      216.33      3.37 o
   9   1   5       15.57       15.63      0.74 o
  10   1   5       19.82       15.92      0.79 o
  11   1   5        7.98        7.19      0.75 o
  12   1   5        0.68        0.44      0.62 o
  13   1   5       16.80       19.07      1.05 o
  14   1   5        0.07       -0.74      0.74 o
  15   1   5        3.20        2.28      1.32 o
  16   1   5        0.00        0.18      0.91 o
 -17   2   5        1.26        0.45      1.65 o
 -16   2   5       11.01       12.17      1.25 o
 -15   2   5       11.37       12.48      1.08 o
 -14   2   5       10.33        9.89      0.96 o
 -13   2   5       53.80       55.63      1.64 o
 -12   2   5        8.09        9.75      0.82 o
 -11   2   5       31.57       28.69      1.12 o
 -10   2   5       76.11       72.95      1.50 o
  -9   2   5       26.11       25.93      0.80 o
  -8   2   5      304.40      290.37      3.67 o
  -7   2   5       53.26       44.88      1.01 o
  -6   2   5       83.53       93.15      1.42 o
  -5   2   5      450.71      492.36      6.06 o
  -4   2   5      164.43      165.92      1.99 o
  -3   2   5      162.31      203.17      2.49 o
  -2   2   5     1563.27     1664.58     16.85 o
  -1   2   5      696.78      696.48      6.89 o
   0   2   5       21.73       15.51      0.45 o
   1   2   5      736.40      755.51      8.35 o
   2   2   5        5.18        2.34      0.28 o
   3   2   5      223.44      240.82      2.72 o
   4   2   5      474.26      491.09      5.21 o
   5   2   5      180.78      172.68      1.87 o
   6   2   5      494.68      530.53      6.07 o
   7   2   5      265.50      255.98      3.21 o
   8   2   5      115.49      107.29      1.70 o
   9   2   5      572.00      574.25      7.94 o
  10   2   5       16.34       15.84      0.92 o
  11   2   5       25.27       27.23      1.16 o
  12   2   5        0.00        0.10      0.64 o
  13   2   5        4.98        4.79      0.83 o
  14   2   5        1.00        1.47      0.80 o
  15   2   5       13.84       14.67      1.25 o
  16   2   5        0.35       -0.14      0.91 o
 -16   3   5        2.89        2.75      1.02 o
 -15   3   5        0.16        1.03      0.77 o
 -14   3   5        0.59        0.55      0.72 o
 -13   3   5        0.37        0.10      0.59 o
 -12   3   5        4.25        5.21      0.68 o
 -11   3   5       35.91       34.07      1.10 o
 -10   3   5       14.44       15.12      0.81 o
  -9   3   5        2.15        1.75      0.55 o
  -8   3   5       47.65       44.11      1.24 o
  -7   3   5        0.51       -0.35      0.35 o
  -6   3   5      243.61      239.51      2.66 o
  -5   3   5      967.49      972.80      9.04 o
  -4   3   5      608.13      568.06      5.70 o
  -3   3   5       44.70       38.30      0.68 o
  -2   3   5      363.07      341.11      3.73 o
  -1   3   5      347.89      338.57      3.74 o
   0   3   5       70.42       66.60      1.08 o
   1   3   5       11.93       16.63      0.53 o
   2   3   5       15.98       17.81      0.48 o
   3   3   5        1.06       -0.03      0.36 o
   4   3   5        4.93        5.58      0.49 o
   5   3   5       22.43       29.10      0.83 o
   6   3   5        1.73        2.20      0.35 o
   7   3   5        9.25        9.67      0.58 o
   8   3   5       34.30       38.05      1.06 o
   9   3   5       51.91       43.01      1.17 o
  10   3   5        6.26        2.42      0.73 o
  11   3   5        7.49        8.76      0.83 o
  12   3   5       62.13       65.29      1.82 o
  13   3   5       17.94       20.21      1.19 o
  14   3   5        1.75        2.12      0.81 o
  15   3   5        2.10        1.11      0.90 o
 -14   4   5        8.03        7.83      1.01 o
 -13   4   5        0.21       -0.45      0.72 o
 -12   4   5        3.79        7.03      0.91 o
 -11   4   5       21.89       23.13      1.05 o
 -10   4   5        2.80        1.08      0.57 o
  -9   4   5       29.79       29.01      1.24 o
  -8   4   5        2.27        0.87      0.60 o
  -7   4   5        0.04       -0.59      0.59 o
  -6   4   5       11.42        8.58      0.66 o
  -5   4   5       69.34       66.97      1.32 o
  -4   4   5      653.24      631.48      7.20 o
  -3   4   5      384.99      392.49      4.65 o
  -2   4   5      417.67      413.40      4.90 o
  -1   4   5      240.72      250.73      2.88 o
   0   4   5      139.94      149.28      2.00 o
   1   4   5        0.43       -0.12      0.29 o
   2   4   5       97.86       99.22      1.49 o
   3   4   5       15.61       18.88      0.69 o
   4   4   5       20.48       21.72      0.85 o
   5   4   5       96.75       95.48      1.65 o
   6   4   5        8.92        5.16      0.63 o
   7   4   5        0.02        0.06      0.42 o
   8   4   5       88.79       94.27      1.92 o
   9   4   5        0.72        0.47      0.57 o
  10   4   5        8.80        9.45      0.88 o
  11   4   5        2.63        1.02      0.74 o
  12   4   5        0.14        0.26      0.74 o
  13   4   5        8.25       10.66      1.21 o
  14   4   5        1.06        2.22      0.90 o
 -13   5   5       14.87       17.93      1.22 o
 -12   5   5        4.05        4.70      0.76 o
 -11   5   5        0.15       -0.42      0.59 o
 -10   5   5       16.38       17.88      1.13 o
  -9   5   5        1.93        2.07      0.72 o
  -8   5   5        0.79       -0.62      0.62 o
  -7   5   5       29.02       28.56      1.22 o
  -6   5   5       10.16       10.27      1.01 o
  -5   5   5      283.92      286.11      4.84 o
  -4   5   5       14.48       15.91      1.17 o
  -3   5   5        0.71        1.43      0.71 o
  -2   5   5      327.68      306.53      5.94 o
  -1   5   5        0.30        0.42      0.63 o
   0   5   5        0.35        0.20      0.68 o
   1   5   5        1.25       -0.36      0.82 o
   2   5   5        0.36       -0.46      0.46 o
   3   5   5        1.38        2.87      0.45 o
   4   5   5        0.00       -0.52      0.52 o
   5   5   5        9.97       11.10      0.82 o
   6   5   5       15.19       10.79      0.82 o
   7   5   5        3.12        3.96      0.71 o
   8   5   5        3.77        5.44      0.65 o
   9   5   5        2.74        2.31      0.63 o
  10   5   5        1.40        1.27      0.68 o
  11   5   5        1.77        2.78      0.77 o
  12   5   5        2.79        7.81      1.25 o
 -10   6   5        6.38        6.91      0.95 o
  -9   6   5        0.58        1.77      1.07 o
  -8   6   5        0.06       -0.27      0.94 o
  -7   6   5        5.06        4.05      1.04 o
  -6   6   5        3.53        2.72      0.76 o
  -5   6   5       20.67       18.77      1.13 o
  -4   6   5        0.25        1.46      1.08 o
  -3   6   5       37.56       36.97      1.75 o
  -2   6   5        6.03        4.20      0.77 o
  -1   6   5        1.04       -0.08      0.66 o
   0   6   5       44.21       44.40      1.63 o
   1   6   5       11.52       13.68      1.06 o
   2   6   5       12.65       15.30      0.89 o
   3   6   5        0.00       -0.47      0.47 o
   4   6   5        1.79        1.17      0.60 o
   5   6   5       14.33       14.37      1.62 o
   6   6   5        1.73        0.60      0.93 o
   7   6   5        1.79        2.58      1.01 o
   8   6   5        1.66        2.37      1.07 o
   9   6   5        0.06        1.25      1.09 o
  10   6   5       10.41       14.48      2.72 o
  -6   7   5        0.00       -0.65      1.40 o
  -5   7   5        4.44        1.46      1.24 o
  -4   7   5        2.02        1.16      1.18 o
  -3   7   5       15.16       16.31      1.67 o
  -2   7   5        1.31        0.71      0.82 o
  -1   7   5        2.90        2.99      1.16 o
   0   7   5        0.11       -0.70      0.70 o
   1   7   5        0.00       -0.53      1.01 o
   2   7   5        0.14       -0.39      1.07 o
   3   7   5        0.13       -1.01      1.01 o
   4   7   5        0.00        0.19      1.21 o
   5   7   5        0.81        2.08      1.33 o
 -17   0   6        1.23       -1.12      1.86 o
 -16   0   6       13.21       11.84      2.41 o
 -15   0   6       59.19       61.05      5.08 o
 -14   0   6       37.80       38.26      2.33 o
 -13   0   6        2.38        3.53      1.04 o
 -12   0   6        0.07       -0.68      0.68 o
 -11   0   6       71.62       78.35      2.32 o
 -10   0   6        5.12        4.21      0.77 o
  -9   0   6        2.34        1.25      0.63 o
  -8   0   6        1.61        0.02      0.56 o
  -7   0   6      332.65      309.47      5.87 o
  -6   0   6     1473.89     1552.21     26.32 o
  -5   0   6     1975.28     1916.40     32.27 o
  -4   0   6     1539.80     1643.85     24.04 o
  -3   0   6      892.20      949.05     21.63 o
  -2   0   6     1118.16     1063.05     22.38 o
  -1   0   6        2.39        3.37      0.36 o
   0   0   6     2834.15     2888.63     42.11 o
   1   0   6     1101.04     1183.59     25.10 o
   2   0   6      784.78      807.10     16.44 o
   3   0   6     1748.88     1847.82     42.58 o
   4   0   6      506.72      537.77     17.00 o
   5   0   6       41.06       39.39      1.11 o
   6   0   6       16.10       21.62      2.29 o
   7   0   6       16.51       12.66      1.65 o
   8   0   6       11.34       10.48      1.12 o
   9   0   6      103.74      111.97      3.42 o
  10   0   6        0.18        0.38      0.87 o
  11   0   6       56.42       59.51      3.09 o
  12   0   6       46.02       45.89      2.37 o
  13   0   6       12.16       13.63      2.22 o
  14   0   6       11.82       10.43      2.10 o
  15   0   6        0.08       -1.36      1.48 o
  16   0   6        0.25        0.20      1.25 o
 -17   1   6        0.02       -0.83      0.83 o
 -16   1   6        2.89        2.84      1.35 o
 -15   1   6        7.58        9.40      1.45 o
 -14   1   6        3.05        2.84      0.78 o
 -13   1   6       88.76       91.53      2.26 o
 -12   1   6       64.73       69.80      1.61 o
 -11   1   6        0.02       -0.45      0.45 o
 -10   1   6      110.02      111.38      1.81 o
  -9   1   6       72.66       70.83      1.31 o
  -8   1   6       17.70       19.49      0.64 o
  -7   1   6      269.60      264.93      3.08 o
  -6   1   6      206.08      223.84      2.81 o
  -5   1   6       59.96       64.68      1.06 o
  -4   1   6      276.46      305.80      3.60 o
  -3   1   6     1889.86     2030.62     20.59 o
  -2   1   6        0.31       -0.05      0.25 o
  -1   1   6        2.99        4.62      0.25 o
   0   1   6      499.66      485.26      5.45 o
   1   1   6      285.28      289.41      3.10 o
   2   1   6     1484.83     1504.90     16.40 o
   3   1   6      157.13      150.78      1.93 o
   4   1   6      591.48      562.82      5.91 o
   5   1   6       37.76       29.17      0.66 o
   6   1   6      170.55      172.41      4.92 o
   7   1   6       11.83       10.45      0.51 o
   8   1   6       29.82       30.41      0.87 o
   9   1   6      293.04      293.36      4.10 o
  10   1   6       26.16       26.76      1.13 o
  11   1   6        8.39        8.75      0.79 o
  12   1   6        9.86       11.69      0.90 o
  13   1   6        1.48        0.09      0.68 o
  14   1   6        0.45        0.96      0.94 o
  15   1   6        0.48        0.49      0.98 o
  16   1   6        0.01       -0.95      0.95 o
 -16   2   6        6.97        8.62      1.15 o
 -15   2   6       11.44       12.21      1.09 o
 -14   2   6        0.85        1.34      0.76 o
 -13   2   6       19.72       22.80      1.15 o
 -12   2   6        0.61        0.27      0.66 o
 -11   2   6       85.12       82.48      1.87 o
 -10   2   6        0.03       -0.43      0.43 o
  -9   2   6       98.91      100.90      1.65 o
  -8   2   6       15.10       13.33      0.55 o
  -7   2   6      318.29      325.42      3.95 o
  -6   2   6      167.70      149.54      2.32 o
  -5   2   6      215.71      222.75      3.00 o
  -4   2   6      103.67       88.05      1.21 o
  -3   2   6      220.51      219.62      2.38 o
  -2   2   6     3847.75     4154.16     41.65 o
  -1   2   6      262.87      277.55      3.33 o
   0   2   6       44.32       44.48      0.83 o
   1   2   6        4.23        2.08      0.29 o
   2   2   6      311.00      290.28      3.45 o
   3   2   6       15.11       16.24      0.67 o
   4   2   6      126.61      122.19      2.17 o
   5   2   6       20.07       21.29      0.73 o
   6   2   6        1.74        2.71      0.37 o
   7   2   6       75.49       78.23      1.47 o
   8   2   6       35.06       31.99      0.97 o
   9   2   6      111.67      106.75      1.89 o
  10   2   6       66.60       61.59      1.58 o
  11   2   6       20.52       17.76      0.98 o
  12   2   6        2.93        3.16      0.75 o
  13   2   6        0.00       -0.41      0.70 o
  14   2   6        0.20       -0.85      0.85 o
  15   2   6        1.30        1.29      0.93 o
 -16   3   6        2.74        2.98      1.03 o
 -15   3   6       22.49       26.91      1.51 o
 -14   3   6        0.01        0.27      0.74 o
 -13   3   6       26.82       26.74      1.12 o
 -12   3   6       12.67       14.14      0.93 o
 -11   3   6       44.15       44.29      1.38 o
 -10   3   6       16.22       15.27      0.86 o
  -9   3   6       41.37       37.73      1.16 o
  -8   3   6       69.64       66.20      1.69 o
  -7   3   6       60.80       56.01      1.49 o
  -6   3   6      143.29      137.41      1.82 o
  -5   3   6        0.01       -0.49      0.49 o
  -4   3   6       28.28       41.56      0.78 o
  -3   3   6      449.86      457.23      4.67 o
  -2   3   6        2.68        2.24      0.28 o
  -1   3   6       10.59        9.53      0.43 o
   0   3   6      235.85      276.22      3.56 o
   1   3   6      108.61      101.29      1.29 o
   2   3   6      122.03      125.13      1.75 o
   3   3   6      108.33      101.39      1.40 o
   4   3   6       27.29       25.11      0.71 o
   5   3   6        2.84        3.60      0.35 o
   6   3   6       26.48       23.52      0.81 o
   7   3   6       70.78       73.83      1.64 o
   8   3   6      134.56      117.17      2.01 o
   9   3   6       51.58       51.35      1.29 o
  10   3   6        5.66        3.12      0.66 o
  11   3   6      101.86       95.29      2.15 o
  12   3   6        9.29       13.30      1.02 o
  13   3   6       14.83       15.89      1.10 o
  14   3   6        1.40        0.97      0.80 o
  15   3   6        1.28        1.28      0.95 o
 -14   4   6        0.96        1.97      0.88 o
 -13   4   6       46.65       54.39      1.66 o
 -12   4   6        1.02        1.13      0.66 o
 -11   4   6       27.26       26.61      1.11 o
 -10   4   6       38.59       37.41      1.24 o
  -9   4   6       12.56       13.78      0.92 o
  -8   4   6        2.87        2.36      0.67 o
  -7   4   6        0.05       -0.42      0.70 o
  -6   4   6       88.48       84.39      1.74 o
  -5   4   6      116.81      116.71      2.13 o
  -4   4   6       27.03       30.62      1.04 o
  -3   4   6       22.04       24.52      0.96 o
  -2   4   6      210.20      215.11      2.76 o
  -1   4   6       25.55       24.65      0.68 o
   0   4   6      133.85      130.73      1.71 o
   1   4   6        5.58        4.59      0.44 o
   2   4   6       10.37       12.68      0.59 o
   3   4   6       92.36       98.21      1.66 o
   4   4   6        0.20       -0.44      0.44 o
   5   4   6        1.59        0.48      0.49 o
   6   4   6        5.63        4.24      0.86 o
   7   4   6        5.96        7.07      0.88 o
   8   4   6        6.45        5.03      0.80 o
   9   4   6       24.55       24.76      1.04 o
  10   4   6        0.02        0.08      0.61 o
  11   4   6       18.87       19.71      1.19 o
  12   4   6        0.09        1.01      0.78 o
  13   4   6        6.65        4.98      0.96 o
 -13   5   6        6.18        8.11      1.24 o
 -12   5   6        0.48        1.08      0.71 o
 -11   5   6       24.26       25.50      1.38 o
 -10   5   6        0.54       -0.70      0.92 o
  -9   5   6        2.51        1.72      0.70 o
  -8   5   6       45.35       44.81      1.55 o
  -7   5   6        0.99       -0.33      0.65 o
  -6   5   6       56.07       55.10      1.64 o
  -5   5   6       33.50       35.86      2.17 o
  -4   5   6      166.46      171.49      3.79 o
  -3   5   6       35.34       30.84      1.42 o
  -2   5   6       23.54       23.73      1.30 o
  -1   5   6      213.06      214.96      4.48 o
   0   5   6      314.25      308.15      5.13 o
   1   5   6       14.68       16.01      0.93 o
   2   5   6        2.02        0.88      0.53 o
   3   5   6        0.51        0.25      0.63 o
   4   5   6       11.68       14.49      0.89 o
   5   5   6        2.13        0.91      1.00 o
   6   5   6        0.82        0.40      0.80 o
   7   5   6       22.73       23.87      1.13 o
   8   5   6        0.00        0.06      0.66 o
   9   5   6        0.13       -0.67      0.67 o
  10   5   6        3.06        1.80      0.78 o
  11   5   6        0.03        1.48      0.91 o
  12   5   6        2.60        3.24      1.73 o
 -10   6   6        3.33        3.50      1.18 o
  -9   6   6        0.00        0.18      0.71 o
  -8   6   6        0.27       -0.66      0.66 o
  -7   6   6        4.69        4.00      0.75 o
  -6   6   6       37.89       38.35      1.59 o
  -5   6   6        0.58       -0.67      0.67 o
  -4   6   6        3.54        1.84      0.76 o
  -3   6   6        5.80        6.22      1.11 o
  -2   6   6        3.11        3.73      0.83 o
  -1   6   6        0.48        0.26      0.78 o
   0   6   6       74.56       70.09      2.14 o
   1   6   6        9.19       10.64      0.99 o
   2   6   6       48.88       48.54      3.10 o
   3   6   6        0.24        0.49      0.68 o
   4   6   6       12.77       13.16      1.31 o
   5   6   6        0.06       -0.56      0.56 o
   6   6   6        1.99        2.31      1.21 o
   7   6   6        0.07       -0.67      0.94 o
   8   6   6        0.02        0.66      1.79 o
   9   6   6        0.15        0.63      1.08 o
  -5   7   6        0.88       -0.27      1.19 o
  -4   7   6        1.95        3.07      1.25 o
  -3   7   6        2.74        4.64      0.84 o
  -2   7   6        0.01       -0.71      0.71 o
  -1   7   6        6.12        6.25      0.95 o
   0   7   6        0.00       -0.72      0.72 o
   1   7   6        0.03        0.36      0.73 o
   2   7   6        3.28        1.23      1.45 o
   3   7   6        0.03        1.20      1.24 o
   4   7   6        0.18        1.76      1.30 o
   5   7   6        7.08        8.04      1.65 o
 -17   1   7        1.36        0.03      0.96 o
 -16   1   7        0.45       -0.82      0.82 o
 -15   1   7        8.39        9.12      1.07 o
 -14   1   7       60.60       62.38      1.83 o
 -13   1   7       65.11       64.87      1.79 o
 -12   1   7       31.77       32.28      1.16 o
 -11   1   7       33.78       35.83      1.07 o
 -10   1   7       59.23       56.54      1.25 o
  -9   1   7       19.77       17.85      0.72 o
  -8   1   7        6.05        8.99      0.52 o
  -7   1   7        9.66       12.87      0.66 o
  -6   1   7      204.56      209.08      2.68 o
  -5   1   7      337.21      370.24      4.36 o
  -4   1   7        2.07        7.33      0.46 o
  -3   1   7       47.41       42.00      0.85 o
  -2   1   7      270.85      348.92      3.80 o
  -1   1   7     3100.44     3287.36     41.98 o
   0   1   7      279.80      327.20      3.70 o
   1   1   7      354.41      370.98      3.94 o
   2   1   7        0.90        0.56      0.29 o
   3   1   7       87.20       96.31      1.38 o
   4   1   7       38.28       38.93      0.80 o
   5   1   7       44.17       39.56      0.73 o
   6   1   7      163.69      179.84      2.37 o
   7   1   7        1.30        0.80      0.40 o
   8   1   7       29.21       28.47      1.36 o
   9   1   7       25.63       28.23      1.10 o
  10   1   7        7.60        7.86      0.77 o
  11   1   7       22.97       22.06      1.19 o
  12   1   7       10.55       11.33      1.03 o
  13   1   7        0.11       -0.75      0.75 o
  14   1   7        5.52        5.35      1.71 o
  15   1   7        0.51        0.42      0.96 o
  16   1   7        3.99        4.46      1.16 o
 -16   2   7        0.01        0.06      0.91 o
 -15   2   7        0.11       -0.51      0.82 o
 -14   2   7       12.48       15.42      1.09 o
 -13   2   7       66.08       64.48      1.81 o
 -12   2   7        0.07       -0.06      0.64 o
 -11   2   7        0.45       -0.33      0.58 o
 -10   2   7       21.16       15.13      0.86 o
  -9   2   7       77.61       78.74      1.42 o
  -8   2   7       21.77       18.81      0.70 o
  -7   2   7       92.43       81.42      1.37 o
  -6   2   7      102.11       88.07      1.40 o
  -5   2   7       19.83       17.78      0.61 o
  -4   2   7       10.77        5.99      0.37 o
  -3   2   7      788.25      859.04      8.43 o
  -2   2   7      112.92      129.11      1.63 o
  -1   2   7      278.73      271.38      3.31 o
   0   2   7      101.46      111.20      1.57 o
   1   2   7      558.60      614.10      6.92 o
   2   2   7        0.03       -0.27      0.27 o
   3   2   7      233.85      239.24      2.95 o
   4   2   7      208.63      214.39      2.71 o
   5   2   7       16.86       18.44      0.59 o
   6   2   7        9.33       12.35      0.54 o
   7   2   7        1.44        2.00      0.47 o
   8   2   7        8.24        5.04      0.80 o
   9   2   7       49.35       52.55      1.43 o
  10   2   7       21.43       15.79      1.06 o
  11   2   7        0.27       -0.68      0.68 o
  12   2   7       40.93       38.08      1.59 o
  13   2   7        7.02        6.36      1.34 o
  14   2   7        1.29        1.90      0.95 o
  15   2   7        3.10        5.19      1.25 o
 -15   3   7       26.31       28.86      1.57 o
 -14   3   7        0.54        0.92      0.79 o
 -13   3   7        1.18        1.41      0.75 o
 -12   3   7       23.52       23.63      1.14 o
 -11   3   7        2.27        1.00      0.63 o
 -10   3   7       10.75        9.94      0.77 o
  -9   3   7        0.56        0.77      0.60 o
  -8   3   7       39.25       33.59      1.23 o
  -7   3   7        1.16        0.31      0.76 o
  -6   3   7       25.25       21.64      0.83 o
  -5   3   7       14.68       15.72      0.60 o
  -4   3   7       20.46       19.20      0.58 o
  -3   3   7      274.42      269.51      2.93 o
  -2   3   7      132.95      133.00      1.89 o
  -1   3   7       49.26       46.56      1.31 o
   0   3   7      223.16      217.03      3.03 o
   1   3   7      878.04      868.75      9.87 o
   2   3   7      441.78      432.36      5.06 o
   3   3   7        5.28        7.07      0.46 o
   4   3   7       43.63       41.33      0.90 o
   5   3   7        7.23        6.36      0.50 o
   6   3   7        1.20       -0.44      0.51 o
   7   3   7        6.29        6.94      0.69 o
   8   3   7        1.36        0.91      0.57 o
   9   3   7        0.60       -0.11      0.59 o
  10   3   7        9.80        9.99      0.86 o
  11   3   7        0.00        2.08      0.83 o
  12   3   7       28.19       26.06      1.46 o
  13   3   7        0.08       -0.84      0.84 o
  14   3   7        3.30        2.92      1.14 o
 -14   4   7        0.10        0.29      0.86 o
 -13   4   7       13.45       14.27      1.03 o
 -12   4   7       45.01       54.37      2.05 o
 -11   4   7        2.48        0.85      0.64 o
 -10   4   7       44.92       41.86      1.36 o
  -9   4   7       12.31       12.42      0.93 o
  -8   4   7       95.56       92.46      2.61 o
  -7   4   7       22.97       23.18      1.07 o
  -6   4   7        0.62        0.59      0.55 o
  -5   4   7        1.91        2.11      0.77 o
  -4   4   7        8.30        6.85      1.21 o
  -3   4   7       14.62       13.01      1.48 o
  -2   4   7      759.00      734.12     11.18 o
  -1   4   7      165.74      151.55      2.87 o
   0   4   7      330.03      342.70      5.71 o
   1   4   7       34.89       38.90      1.25 o
   2   4   7      121.32      128.82      2.56 o
   3   4   7        0.54       -0.57      0.57 o
   4   4   7       21.38       23.78      1.06 o
   5   4   7       24.67       29.23      1.17 o
   6   4   7        0.43        0.93      0.93 o
   7   4   7       10.30       13.91      0.94 o
   8   4   7        6.53        6.69      0.84 o
   9   4   7        9.01        7.29      0.86 o
  10   4   7        0.77        1.67      0.78 o
  11   4   7       17.28       18.04      1.39 o
  12   4   7        6.42        5.52      1.31 o
  13   4   7        0.00        1.28      1.05 o
 -12   5   7        5.71        6.39      1.01 o
 -11   5   7        6.49        5.00      0.90 o
 -10   5   7       40.11       44.00      1.67 o
  -9   5   7        0.01       -0.67      0.67 o
  -8   5   7        0.86        0.88      0.79 o
  -7   5   7       55.10       51.93      2.14 o
  -6   5   7        0.01       -0.61      0.61 o
  -5   5   7       26.26       27.67      1.83 o
  -4   5   7        2.67        3.18      1.08 o
  -3   5   7        2.74        1.91      0.78 o
  -2   5   7      219.79      215.84      4.56 o
  -1   5   7       21.75       18.39      1.23 o
   0   5   7      112.22      111.40      2.80 o
   1   5   7      124.43      127.37      2.60 o
   2   5   7        7.87        7.07      0.95 o
   3   5   7        3.71        2.28      0.77 o
   4   5   7        0.97        0.57      0.62 o
   5   5   7       14.66       12.22      0.88 o
   6   5   7        8.96       10.40      1.75 o
   7   5   7        0.00       -0.61      0.61 o
   8   5   7        0.36       -0.53      0.68 o
   9   5   7        0.19       -0.57      0.72 o
  10   5   7        1.52        2.09      0.80 o
  11   5   7        0.56        0.60      0.94 o
 -10   6   7       13.40       14.90      1.28 o
  -9   6   7        8.99        9.35      1.21 o
  -8   6   7        0.14       -0.49      0.84 o
  -7   6   7        1.03        0.48      0.69 o
  -6   6   7        5.02        7.75      0.96 o
  -5   6   7        0.28       -0.27      0.71 o
  -4   6   7       16.46       13.87      1.12 o
  -3   6   7        7.91        8.25      1.21 o
  -2   6   7        4.90        5.92      0.91 o
  -1   6   7        3.49        2.01      0.81 o
   0   6   7        1.45        3.83      0.85 o
   1   6   7       37.98       30.75      1.52 o
   2   6   7        1.82        3.92      0.89 o
   3   6   7       29.44       35.53      1.59 o
   4   6   7        3.71        3.53      0.96 o
   5   6   7        2.04        3.34      0.84 o
   6   6   7        0.28       -0.30      0.67 o
   7   6   7        1.62        0.39      0.73 o
   8   6   7        9.25        9.84      1.36 o
   9   6   7        1.45       -0.15      1.32 o
  -5   7   7        1.47        1.25      1.28 o
  -4   7   7        0.92        0.17      0.95 o
  -3   7   7        2.53        4.16      0.90 o
  -2   7   7        0.99        1.02      0.83 o
  -1   7   7        4.66        5.98      0.98 o
   0   7   7        5.69        7.78      1.04 o
   1   7   7        1.29        1.29      0.96 o
   2   7   7        3.66        5.78      1.26 o
   3   7   7        9.91        7.51      1.47 o
   4   7   7        3.26       -0.68      1.21 o
 -17   0   8        3.38        3.71      1.47 o
 -16   0   8       14.33       11.84      2.53 o
 -15   0   8        4.20        3.22      1.81 o
 -14   0   8        0.73       -0.58      1.15 o
 -13   0   8       48.33       41.77      2.33 o
 -12   0   8      265.09      270.17      5.75 o
 -11   0   8      222.30      226.99      4.95 o
 -10   0   8      167.28      155.56      3.63 o
  -9   0   8      244.80      253.35      5.20 o
  -8   0   8      324.86      341.10      6.57 o
  -7   0   8       69.70       73.92      2.03 o
  -6   0   8      138.18      136.87      3.06 o
  -5   0   8      512.89      504.19      9.07 o
  -4   0   8        0.07       -0.23      0.51 o
  -3   0   8     1915.59     2037.91     60.03 o
  -2   0   8      279.40      262.64      6.15 o
  -1   0   8      162.04      154.14      3.91 o
   0   0   8     3050.55     3007.04     62.18 o
   1   0   8      513.15      622.33     13.50 o
   2   0   8      198.43      178.96      3.31 o
   3   0   8      924.92      916.40     19.57 o
   4   0   8      469.10      500.21     11.13 o
   5   0   8      785.92      794.98     13.77 o
   6   0   8       26.89       27.64      1.02 o
   7   0   8        0.17       -0.59      0.67 o
   8   0   8       10.00       10.77      1.21 o
   9   0   8       18.76       19.63      1.55 o
  10   0   8        0.90        0.34      1.59 o
  11   0   8       15.72       15.83      1.60 o
  12   0   8       57.67       50.67      3.64 o
  13   0   8        5.71        5.57      1.91 o
  14   0   8        4.07        3.43      1.36 o
  15   0   8        0.12       -0.43      1.24 o
 -16   1   8        0.40       -0.82      0.82 o
 -15   1   8        5.91        7.97      1.06 o
 -14   1   8        0.01       -0.70      0.70 o
 -13   1   8        3.57        3.61      0.78 o
 -12   1   8       14.39       12.11      0.83 o
 -11   1   8       20.67       22.48      1.05 o
 -10   1   8      505.93      492.92      5.93 o
  -9   1   8      203.51      204.55      2.81 o
  -8   1   8      262.83      263.96      3.38 o
  -7   1   8      273.87      263.00      3.32 o
  -6   1   8      198.26      205.40      2.87 o
  -5   1   8      104.28      115.88      1.79 o
  -4   1   8      644.35      645.91      7.84 o
  -3   1   8      277.60      284.26      3.66 o
  -2   1   8      298.67      292.01      3.17 o
  -1   1   8        0.06        1.35      0.24 o
   0   1   8       25.83       25.25      0.58 o
   1   1   8      470.91      526.31      6.45 o
   2   1   8       46.93       43.80      0.91 o
   3   1   8       45.80       54.18      1.06 o
   4   1   8       57.98       46.52      0.96 o
   5   1   8        0.44        0.35      0.36 o
   6   1   8        2.06        1.53      0.31 o
   7   1   8      214.70      207.26      2.93 o
   8   1   8       33.64       32.90      0.97 o
   9   1   8       28.79       30.48      1.14 o
  10   1   8        1.73        1.36      0.72 o
  11   1   8        1.38        0.07      0.70 o
  12   1   8        0.92       -0.08      0.74 o
  13   1   8        2.39        0.34      0.94 o
  14   1   8        3.56        3.53      1.02 o
  15   1   8        1.16        2.16      1.06 o
 -16   2   8        1.79        1.10      0.93 o
 -15   2   8        1.90        2.22      0.86 o
 -14   2   8        0.02       -0.75      0.75 o
 -13   2   8        0.40        0.77      0.75 o
 -12   2   8       63.50       60.81      1.72 o
 -11   2   8       12.49       12.02      0.87 o
 -10   2   8       10.52        8.39      0.74 o
  -9   2   8       17.77       17.76      0.81 o
  -8   2   8       20.03       16.26      0.74 o
  -7   2   8       66.51       68.70      1.27 o
  -6   2   8      213.32      215.31      2.80 o
  -5   2   8        6.83        6.94      0.66 o
  -4   2   8      507.76      526.89      6.54 o
  -3   2   8       14.76       18.64      0.61 o
  -2   2   8      312.68      310.59      4.01 o
  -1   2   8        5.17        1.87      0.33 o
   0   2   8      808.72      829.42      9.42 o
   1   2   8     1171.67     1166.31     13.78 o
   2   2   8       37.22       34.95      0.82 o
   3   2   8       75.11       74.68      1.24 o
   4   2   8       44.28       35.82      0.85 o
   5   2   8      198.24      188.55      2.50 o
   6   2   8       44.09       45.15      1.00 o
   7   2   8       30.02       29.87      0.94 o
   8   2   8       15.72       15.59      0.84 o
   9   2   8        0.27       -0.54      0.54 o
  10   2   8        7.54        8.45      1.11 o
  11   2   8        3.28        1.76      0.79 o
  12   2   8        7.24        8.01      1.01 o
  13   2   8       14.77       14.91      1.25 o
  14   2   8        3.57        6.12      1.08 o
  15   2   8        0.13       -0.46      0.98 o
 -15   3   8        0.08       -0.18      0.90 o
 -14   3   8        0.21        1.42      0.87 o
 -13   3   8       37.77       42.33      2.16 o
 -12   3   8       31.84       32.74      1.33 o
 -11   3   8       10.12       10.01      0.84 o
 -10   3   8       57.39       62.16      1.60 o
  -9   3   8        1.91        0.52      0.60 o
  -8   3   8      264.74      247.75      4.33 o
  -7   3   8        2.94        1.48      0.59 o
  -6   3   8       42.90       47.89      1.36 o
  -5   3   8       20.67       20.58      0.82 o
  -4   3   8        0.07       -0.38      0.38 o
  -3   3   8       18.77       18.88      0.62 o
  -2   3   8        0.72        0.14      0.34 o
  -1   3   8      112.03      120.74      1.79 o
   0   3   8      319.43      318.31      4.48 o
   1   3   8      441.40      441.29      6.30 o
   2   3   8       29.51       23.88      0.95 o
   3   3   8       75.20       80.31      1.36 o
   4   3   8        1.27        0.67      0.47 o
   5   3   8       95.62       89.56      1.84 o
   6   3   8       60.43       53.95      1.40 o
   7   3   8       11.35       11.50      0.80 o
   8   3   8        8.15        5.91      0.72 o
   9   3   8        1.76        0.40      0.61 o
  10   3   8       11.79       13.67      1.05 o
  11   3   8       47.33       45.09      1.74 o
  12   3   8       56.26       58.80      2.02 o
  13   3   8        8.37        8.78      1.30 o
  14   3   8        5.04        5.51      1.26 o
 -14   4   8       13.39       15.89      1.45 o
 -13   4   8        3.93        4.52      0.85 o
 -12   4   8        1.67        0.50      0.73 o
 -11   4   8        5.50        7.72      1.18 o
 -10   4   8       13.96       14.53      1.06 o
  -9   4   8       30.47       27.36      1.57 o
  -8   4   8       14.02       15.11      0.99 o
  -7   4   8       74.99       69.12      1.83 o
  -6   4   8       45.46       46.38      1.53 o
  -5   4   8        0.68        0.02      0.73 o
  -4   4   8       59.59       54.50      1.51 o
  -3   4   8       37.47       31.65      1.40 o
  -2   4   8      137.20      131.88      3.12 o
  -1   4   8       50.08       48.94      2.17 o
   0   4   8        0.01        1.11      1.18 o
   1   4   8       82.40       73.45      2.76 o
   2   4   8        2.00        2.14      0.79 o
   3   4   8      278.28      250.64      4.30 o
   4   4   8        0.65        0.69      0.70 o
   5   4   8        2.75        4.28      0.71 o
   6   4   8        6.42        8.20      0.83 o
   7   4   8        3.44        2.90      0.74 o
   8   4   8        0.70       -0.67      0.67 o
   9   4   8        1.36        0.73      0.71 o
  10   4   8        7.96        8.16      0.95 o
  11   4   8        4.30        5.15      1.07 o
  12   4   8        0.01       -0.20      0.92 o
  13   4   8        0.18        1.42      1.06 o
 -12   5   8        8.89        8.99      1.10 o
 -11   5   8        6.86        5.80      0.83 o
 -10   5   8       26.56       37.23      1.59 o
  -9   5   8       11.26       16.52      1.13 o
  -8   5   8        0.60        0.49      0.68 o
  -7   5   8        1.38        1.25      0.91 o
  -6   5   8        9.19        9.80      0.94 o
  -5   5   8       23.92       19.76      1.26 o
  -4   5   8       22.22       19.99      1.66 o
  -3   5   8      111.03      113.52      3.77 o
  -2   5   8        4.29        4.86      0.87 o
  -1   5   8       91.67       86.53      2.44 o
   0   5   8       37.84       33.41      1.93 o
   1   5   8        1.28        1.95      0.95 o
   2   5   8      129.20      129.12      3.18 o
   3   5   8        0.04        0.18      0.94 o
   4   5   8        2.44        2.26      0.78 o
   5   5   8        8.52        6.76      0.82 o
   6   5   8        0.99       -0.47      0.69 o
   7   5   8        0.22       -0.66      0.66 o
   8   5   8        0.00       -0.67      0.67 o
   9   5   8        1.94        3.08      0.82 o
  10   5   8        3.76        4.56      0.97 o
  11   5   8        0.51       -0.31      0.92 o
  -9   6   8        4.72        6.02      0.95 o
  -8   6   8       50.71       52.98      1.82 o
  -7   6   8        0.00       -0.84      0.84 o
  -6   6   8        0.93        0.67      0.83 o
  -5   6   8       20.23       18.96      1.34 o
  -4   6   8       16.20       19.45      1.35 o
  -3   6   8        0.06       -0.51      0.73 o
  -2   6   8        0.79       -0.63      0.73 o
  -1   6   8       15.20       17.55      1.25 o
   0   6   8        0.00       -0.63      0.81 o
   1   6   8       18.17       18.97      1.31 o
   2   6   8       46.11       41.69      1.76 o
   3   6   8       52.48       47.39      2.07 o
   4   6   8       14.36       15.64      1.24 o
   5   6   8        5.55        7.31      1.26 o
   6   6   8        0.26       -0.70      0.70 o
   7   6   8        1.19        0.92      0.82 o
   8   6   8        0.57        0.91      0.80 o
  -3   7   8        5.38        6.11      1.02 o
  -2   7   8        1.23        2.37      0.93 o
  -1   7   8        0.19        1.04      0.88 o
   0   7   8        6.53        8.64      1.10 o
   1   7   8        0.15       -0.18      0.85 o
   2   7   8        0.18       -0.40      1.28 o
 -16   1   9        0.05       -0.82      0.82 o
 -15   1   9        6.29        4.29      0.99 o
 -14   1   9        1.47        0.75      0.82 o
 -13   1   9        1.54       -0.58      0.66 o
 -12   1   9        4.39        2.63      0.72 o
 -11   1   9        4.18        1.99      0.61 o
 -10   1   9      262.54      249.81      3.39 o
  -9   1   9       21.81       19.00      0.84 o
  -8   1   9       49.42       51.14      1.13 o
  -7   1   9        0.06        0.26      0.40 o
  -6   1   9       49.96       56.23      1.19 o
  -5   1   9        1.31        3.44      0.40 o
  -4   1   9       18.48       21.16      0.67 o
  -3   1   9        5.55        3.10      0.33 o
  -2   1   9        3.50        1.73      0.35 o
  -1   1   9       23.48       29.94      0.78 o
   0   1   9        0.15       -0.05      0.22 o
   1   1   9        0.78        2.27      0.29 o
   2   1   9      279.86      326.16      4.57 o
   3   1   9      135.34      151.56      2.47 o
   4   1   9       18.76       22.85      0.80 o
   5   1   9       38.12       35.76      0.91 o
   6   1   9        8.71       11.35      0.75 o
   7   1   9       10.46       12.79      0.67 o
   8   1   9        0.16        1.24      0.49 o
   9   1   9       10.69       12.34      0.84 o
  10   1   9       15.34       13.31      1.04 o
  11   1   9        2.13        2.11      0.81 o
  12   1   9        8.15        8.89      1.01 o
  13   1   9        0.13       -0.63      0.93 o
  14   1   9        2.71        1.96      1.04 o
  15   1   9        2.90        3.05      1.18 o
 -16   2   9        3.41        3.28      1.04 o
 -15   2   9        5.36        7.11      0.98 o
 -14   2   9       10.81       10.02      0.99 o
 -13   2   9        6.32        3.73      0.84 o
 -12   2   9        6.90        6.99      0.87 o
 -11   2   9      214.00      211.59      3.61 o
 -10   2   9       14.34       12.08      0.86 o
  -9   2   9       16.73       12.34      0.81 o
  -8   2   9        9.29        9.63      0.64 o
  -7   2   9        0.17       -0.22      0.41 o
  -6   2   9      420.63      392.45      4.73 o
  -5   2   9        6.08        5.23      0.54 o
  -4   2   9      169.93      148.31      2.21 o
  -3   2   9      204.99      182.59      2.39 o
  -2   2   9       34.11       36.03      0.91 o
  -1   2   9      135.33      133.21      1.91 o
   0   2   9      232.74      260.27      3.54 o
   1   2   9       24.50       29.16      1.06 o
   2   2   9      155.70      148.50      2.04 o
   3   2   9       55.75       56.89      1.09 o
   4   2   9        8.12        8.35      0.79 o
   5   2   9       11.00       13.31      0.62 o
   6   2   9       97.55      100.27      2.37 o
   7   2   9       63.73       64.65      1.55 o
   8   2   9        3.62        4.46      0.66 o
   9   2   9       38.65       31.71      1.39 o
  10   2   9        0.27       -0.67      0.67 o
  11   2   9        0.31        0.69      0.77 o
  12   2   9        2.57        1.81      0.86 o
  13   2   9        0.02       -0.27      0.83 o
  14   2   9        0.67        2.70      1.29 o
 -15   3   9        1.52        1.66      0.97 o
 -14   3   9       20.74       25.39      1.46 o
 -13   3   9       38.65       38.13      1.63 o
 -12   3   9       59.52       61.25      1.74 o
 -11   3   9        0.01        0.00      0.67 o
 -10   3   9       44.92       41.78      1.38 o
  -9   3   9       41.75       38.83      1.44 o
  -8   3   9        4.47        2.27      0.67 o
  -7   3   9       90.65       74.68      2.33 o
  -6   3   9       10.43       10.33      0.76 o
  -5   3   9        8.36        8.24      0.71 o
  -4   3   9        9.27        7.98      0.76 o
  -3   3   9       47.25       48.01      1.20 o
  -2   3   9        0.08       -0.20      0.34 o
  -1   3   9       29.02       37.48      0.91 o
   0   3   9       20.85       21.86      0.75 o
   1   3   9       44.24       38.68      1.59 o
   2   3   9        0.08        0.28      0.32 o
   3   3   9      284.08      284.65      6.89 o
   4   3   9      381.57      395.91      5.67 o
   5   3   9      100.46      110.42      2.29 o
   6   3   9       11.80        7.87      0.78 o
   7   3   9        3.36       -0.17      0.59 o
   8   3   9        0.68       -0.55      0.55 o
   9   3   9        0.49       -0.61      0.61 o
  10   3   9        3.47        2.15      0.82 o
  11   3   9        0.32       -0.77      0.77 o
  12   3   9        0.20        1.52      0.90 o
  13   3   9        0.64        0.38      1.03 o
 -13   4   9        3.40        5.29      0.91 o
 -12   4   9        0.03       -0.69      0.69 o
 -11   4   9        1.70        1.44      0.72 o
 -10   4   9      104.59      107.83      3.08 o
  -9   4   9        9.69       11.68      1.04 o
  -8   4   9       26.42       24.12      1.22 o
  -7   4   9       91.47       84.98      2.13 o
  -6   4   9        0.83        0.13      0.62 o
  -5   4   9      221.75      208.74      3.78 o
  -4   4   9        8.62        7.39      0.93 o
  -3   4   9       17.88       16.74      1.13 o
  -2   4   9       37.79       35.99      1.53 o
  -1   4   9        0.34       -0.79      0.79 o
   0   4   9       80.56       82.71      2.34 o
   1   4   9      361.80      331.35      9.05 o
   2   4   9        0.01        0.28      1.28 o
   3   4   9       32.57       34.77      1.58 o
   4   4   9        2.96        0.95      0.69 o
   5   4   9        1.78        0.19      0.65 o
   6   4   9        0.34        0.79      0.68 o
   7   4   9       28.82       34.78      1.42 o
   8   4   9        0.36       -0.37      0.74 o
   9   4   9        4.31        4.22      0.86 o
  10   4   9        0.58        0.58      1.33 o
  11   4   9        0.17       -0.88      0.88 o
  12   4   9        1.79        1.93      1.02 o
 -11   5   9       27.38       30.62      1.34 o
 -10   5   9        0.57        0.71      0.82 o
  -9   5   9       30.00       34.30      1.55 o
  -8   5   9        1.21        0.29      0.80 o
  -7   5   9        0.60       -0.06      0.68 o
  -6   5   9        0.19       -0.02      0.66 o
  -5   5   9        2.03       -0.24      0.76 o
  -4   5   9       27.39       29.32      1.51 o
  -3   5   9        5.20        7.49      0.97 o
  -2   5   9        2.70        3.69      0.88 o
  -1   5   9        0.90        1.47      0.89 o
   0   5   9        0.97        2.18      0.84 o
   1   5   9       13.52       17.89      1.22 o
   2   5   9       15.54       12.48      1.12 o
   3   5   9       62.95       69.88      2.22 o
   4   5   9       24.33       27.74      1.30 o
   5   5   9        7.68        9.49      0.96 o
   6   5   9        0.02        1.69      0.77 o
   7   5   9        1.15        0.83      0.74 o
   8   5   9        2.65        2.49      1.16 o
   9   5   9        1.62        1.08      0.80 o
  10   5   9        0.18       -0.64      0.91 o
  -8   6   9        1.77        1.54      0.87 o
  -7   6   9       51.12       56.77      2.49 o
  -6   6   9        8.91        8.94      1.15 o
  -5   6   9        2.19        0.05      1.20 o
  -4   6   9        8.09        8.99      1.10 o
  -3   6   9        0.84       -0.24      0.82 o
  -2   6   9        1.31        0.49      0.85 o
  -1   6   9        3.09        1.88      0.89 o
   0   6   9       22.46       25.71      1.64 o
   1   6   9        6.96        6.57      1.09 o
   2   6   9        2.00        1.22      0.88 o
   3   6   9        3.33        2.18      0.91 o
   4   6   9       14.95       15.42      1.27 o
   5   6   9        5.28        8.41      1.11 o
   6   6   9        2.85        2.33      1.20 o
   7   6   9        0.01       -0.75      0.75 o
  -1   7   9        2.23        3.48      1.71 o
 -16   0  10        1.51       -0.80      1.28 o
 -15   0  10        4.79        2.93      1.33 o
 -14   0  10       23.07       24.03      3.09 o
 -13   0  10       19.79       17.67      1.82 o
 -12   0  10      114.59      118.27      3.32 o
 -11   0  10        0.47       -0.77      0.77 o
 -10   0  10      165.08      150.64      4.19 o
  -9   0  10       87.28       80.85      2.45 o
  -8   0  10      140.82      132.12      3.23 o
  -7   0  10     2472.00     2301.25     39.00 o
  -6   0  10      482.88      489.27      9.04 o
  -5   0  10        1.72        2.62      0.66 o
  -4   0  10       43.01       47.26      1.36 o
  -3   0  10      307.49      285.86      6.89 o
  -2   0  10      144.72      129.01      3.59 o
  -1   0  10        2.20        3.03      0.78 o
   0   0  10      565.28      598.26     13.19 o
   1   0  10        0.17       -0.06      0.66 o
   2   0  10      321.74      316.83      5.56 o
   3   0  10      150.56      140.92      2.84 o
   4   0  10      381.96      412.94      7.24 o
   5   0  10      168.47      156.42      3.24 o
   6   0  10       19.06       19.05      0.84 o
   7   0  10      158.21      150.52      3.23 o
   8   0  10        4.08        2.81      1.05 o
   9   0  10        0.30        0.20      0.95 o
  10   0  10       33.09       36.53      1.67 o
  11   0  10        0.57        0.67      1.06 o
  12   0  10       13.92       17.40      2.58 o
  13   0  10        9.80        9.69      1.53 o
  14   0  10        5.75        7.44      1.55 o
  15   0  10        4.23        4.53      1.91 o
 -16   1  10        0.40       -1.22      1.22 o
 -15   1  10        1.10        2.11      0.91 o
 -14   1  10        0.05       -0.77      0.77 o
 -13   1  10        8.91        8.42      0.90 o
 -12   1  10        9.70       11.35      0.92 o
 -11   1  10        0.61       -0.51      0.51 o
 -10   1  10        0.01       -0.52      0.52 o
  -9   1  10      291.13      270.59      3.59 o
  -8   1  10      421.41      409.40      5.01 o
  -7   1  10      299.07      286.52      3.64 o
  -6   1  10      134.79      131.03      2.09 o
  -5   1  10      911.38      922.88     12.11 o
  -4   1  10      198.59      190.73      2.90 o
  -3   1  10      883.82      905.13      9.83 o
  -2   1  10      245.63      258.32      3.42 o
  -1   1  10      213.37      211.02      3.12 o
   0   1  10      242.06      228.24      3.98 o
   1   1  10       48.12       46.81      1.00 o
   2   1  10       15.23       20.35      0.74 o
   3   1  10      235.30      245.20      3.64 o
   4   1  10        0.01        0.26      0.59 o
   5   1  10       10.51        9.68      0.57 o
   6   1  10       60.14       61.10      1.33 o
   7   1  10       11.60       15.31      0.72 o
   8   1  10       63.79       67.84      1.62 o
   9   1  10        1.58        0.59      0.69 o
  10   1  10       27.59       24.14      1.27 o
  11   1  10       20.37       22.34      1.29 o
  12   1  10        0.11        0.14      0.96 o
  13   1  10        0.07       -0.90      0.90 o
  14   1  10        0.12        0.05      1.02 o
 -15   2  10        8.16        9.03      1.12 o
 -14   2  10        9.24        8.91      0.99 o
 -13   2  10        2.06        0.02      0.73 o
 -12   2  10        2.14       -0.32      0.67 o
 -11   2  10        4.44        7.20      0.83 o
 -10   2  10       29.34       32.41      1.26 o
  -9   2  10      111.23      111.01      2.21 o
  -8   2  10       90.35       87.45      2.10 o
  -7   2  10      123.77      105.67      2.05 o
  -6   2  10        0.34        0.64      0.48 o
  -5   2  10       28.77       30.51      1.85 o
  -4   2  10       37.26       38.44      1.80 o
  -3   2  10       12.91       13.18      0.70 o
  -2   2  10       17.64       16.56      0.76 o
  -1   2  10       69.41       72.38      1.50 o
   0   2  10        1.71        1.23      0.47 o
   1   2  10      132.87      132.03      3.25 o
   2   2  10        2.31        2.00      0.41 o
   3   2  10      416.94      410.39      4.89 o
   4   2  10        1.87        2.50      0.50 o
   5   2  10       40.58       43.74      1.12 o
   6   2  10        8.72        7.44      0.75 o
   7   2  10        6.98        4.93      0.69 o
   8   2  10       94.35       87.89      1.90 o
   9   2  10       14.57       13.74      1.06 o
  10   2  10        2.59        1.09      0.81 o
  11   2  10        0.03       -0.76      0.76 o
  12   2  10        1.23        2.27      0.98 o
  13   2  10        3.43        4.13      1.01 o
  14   2  10        4.92        5.71      1.81 o
 -14   3  10        2.91        1.68      0.90 o
 -13   3  10        0.33       -0.20      0.82 o
 -12   3  10        5.32        6.10      0.95 o
 -11   3  10        4.17        4.85      0.80 o
 -10   3  10       51.97       47.66      1.49 o
  -9   3  10       65.13       64.65      1.87 o
  -8   3  10        3.35        2.65      0.90 o
  -7   3  10       54.13       69.72      1.83 o
  -6   3  10       58.70       54.93      1.55 o
  -5   3  10      162.90      152.92      3.30 o
  -4   3  10      147.01      146.23      3.30 o
  -3   3  10       39.77       42.59      1.32 o
  -2   3  10       14.24       14.61      0.77 o
  -1   3  10       93.60       84.40      1.74 o
   0   3  10       84.33       83.88      1.75 o
   1   3  10      119.62      106.31      2.04 o
   2   3  10        8.97        9.68      0.64 o
   3   3  10       49.74       55.77      1.44 o
   4   3  10      468.84      438.86      6.25 o
   5   3  10        8.22        7.46      0.77 o
   6   3  10        7.36        6.83      1.15 o
   7   3  10        3.90        3.84      0.72 o
   8   3  10       12.10       10.80      0.86 o
   9   3  10        0.14       -0.68      0.74 o
  10   3  10        1.27        1.24      0.82 o
  11   3  10        1.26        1.32      0.84 o
  12   3  10        0.09       -0.96      0.96 o
  13   3  10        1.02        1.85      1.09 o
 -13   4  10        9.04       11.88      1.13 o
 -12   4  10        2.33        2.47      0.89 o
 -11   4  10        5.20        7.85      1.08 o
 -10   4  10        0.46        1.67      0.80 o
  -9   4  10        1.43        1.61      0.76 o
  -8   4  10        1.12        0.91      0.71 o
  -7   4  10        7.26        5.84      0.85 o
  -6   4  10       65.35       57.66      1.70 o
  -5   4  10       13.16        9.35      0.85 o
  -4   4  10       54.37       52.35      1.89 o
  -3   4  10       10.15       10.82      1.33 o
  -2   4  10       10.58       10.68      1.02 o
  -1   4  10       55.22       55.77      1.93 o
   0   4  10        0.00       -0.30      0.96 o
   1   4  10       28.13       23.99      1.50 o
   2   4  10      118.01      117.05      3.00 o
   3   4  10        6.73        5.54      0.79 o
   4   4  10        0.23       -0.53      0.65 o
   5   4  10       10.27        7.87      0.87 o
   6   4  10       44.67       33.47      1.41 o
   7   4  10        6.43       11.29      1.12 o
   8   4  10        4.26        2.60      0.83 o
   9   4  10        0.03       -0.75      0.75 o
  10   4  10        1.85        0.21      0.96 o
  11   4  10        1.29       -0.47      1.27 o
  12   4  10        0.12        2.15      1.31 o
 -11   5  10        2.67        3.44      0.85 o
 -10   5  10       21.27       28.13      1.49 o
  -9   5  10       11.69       11.95      1.34 o
  -8   5  10       53.18       60.88      1.95 o
  -7   5  10        7.99       10.25      1.40 o
  -6   5  10        0.33        0.53      0.84 o
  -5   5  10        5.50        6.13      0.97 o
  -4   5  10        1.26        1.33      0.85 o
  -3   5  10        0.00       -0.76      0.76 o
  -2   5  10        2.19        1.92      0.86 o
  -1   5  10        4.48        6.52      1.00 o
   0   5  10       20.88       22.74      1.38 o
   1   5  10        5.07        4.03      0.91 o
   2   5  10        1.53       -0.78      0.78 o
   3   5  10        2.75        2.42      0.87 o
   4   5  10        3.47        5.01      0.99 o
   5   5  10        1.03        0.57      0.75 o
   6   5  10       32.22       34.00      1.47 o
   7   5  10        0.83       -0.35      0.79 o
   8   5  10        4.27        3.49      0.89 o
   9   5  10        1.99        1.82      0.90 o
  -8   6  10       15.25       20.18      1.57 o
  -7   6  10        0.41       -0.64      0.99 o
  -6   6  10       30.25       38.27      1.93 o
  -5   6  10       20.77       21.58      1.51 o
  -4   6  10        2.69        1.78      0.96 o
  -3   6  10        5.58        6.28      1.53 o
  -2   6  10       14.57       14.07      1.27 o
  -1   6  10        0.59        0.09      0.91 o
   0   6  10        6.80        5.58      1.09 o
   1   6  10        3.45        4.46      1.04 o
   2   6  10       10.54       14.59      1.30 o
   3   6  10        7.66       10.13      1.21 o
   4   6  10        2.10        2.87      1.00 o
   5   6  10       33.53       29.21      1.66 o
   6   6  10        1.34        0.89      0.99 o
 -15   1  11        1.93        2.32      0.94 o
 -14   1  11        5.25        4.86      0.99 o
 -13   1  11        0.80        0.56      0.71 o
 -12   1  11        0.32       -0.64      0.64 o
 -11   1  11        5.17        4.82      0.73 o
 -10   1  11        4.55        2.97      0.64 o
  -9   1  11       48.48       43.79      1.14 o
  -8   1  11       89.18       85.22      1.60 o
  -7   1  11      207.52      180.90      2.58 o
  -6   1  11        9.46       10.46      0.69 o
  -5   1  11      250.90      253.36      3.79 o
  -4   1  11        3.67        2.88      0.48 o
  -3   1  11      407.98      400.89      5.12 o
  -2   1  11       26.50       28.34      0.80 o
  -1   1  11      224.83      225.91      4.04 o
   0   1  11        0.80        0.68      0.55 o
   1   1  11       54.24       51.41      1.49 o
   2   1  11       52.26       51.69      1.17 o
   3   1  11       37.11       34.57      0.98 o
   4   1  11       17.09       16.76      0.71 o
   5   1  11       71.23       75.88      1.46 o
   6   1  11        2.46        2.91      0.52 o
   7   1  11       15.93       15.70      0.76 o
   8   1  11        0.98        1.24      0.69 o
   9   1  11        7.65       10.89      0.99 o
  10   1  11       14.35       16.74      1.16 o
  11   1  11        0.40       -0.01      0.81 o
  12   1  11        6.20        6.32      1.30 o
  13   1  11        1.18        0.95      1.02 o
  14   1  11        0.17       -0.84      1.03 o
 -15   2  11        0.03       -0.81      0.85 o
 -14   2  11        0.94        1.54      0.80 o
 -13   2  11       16.72       18.41      1.15 o
 -12   2  11       19.59       17.07      1.07 o
 -11   2  11       53.32       53.33      1.59 o
 -10   2  11       20.57       17.77      0.98 o
  -9   2  11        3.84        4.42      0.72 o
  -8   2  11      198.94      184.25      3.50 o
  -7   2  11       19.23       17.47      1.01 o
  -6   2  11       72.08       56.82      1.50 o
  -5   2  11       75.46       66.60      1.63 o
  -4   2  11       19.73       18.44      0.80 o
  -3   2  11       56.61       50.45      1.31 o
  -2   2  11        5.16        6.76      0.60 o
  -1   2  11       44.44       46.87      1.22 o
   0   2  11       78.94       85.75      1.74 o
   1   2  11       30.37       31.07      1.02 o
   2   2  11        2.88        4.03      0.51 o
   3   2  11       94.20      104.66      1.79 o
   4   2  11        5.50        4.28      0.55 o
   5   2  11        8.46       10.08      0.67 o
   6   2  11      164.22      177.50      2.99 o
   7   2  11        0.01       -0.11      0.60 o
   8   2  11        9.01        7.70      0.91 o
   9   2  11       28.44       26.41      1.37 o
  10   2  11        8.84        7.35      1.01 o
  11   2  11        3.55        3.24      0.93 o
  12   2  11        5.13        3.38      1.28 o
  13   2  11        0.74        0.53      1.18 o
 -14   3  11        0.47       -0.84      0.84 o
 -13   3  11        1.13       -0.27      0.83 o
 -12   3  11        7.58        9.79      1.04 o
 -11   3  11       29.03       27.61      1.40 o
 -10   3  11       49.60       44.76      1.46 o
  -9   3  11       53.11       46.77      1.89 o
  -8   3  11       47.89       46.15      1.82 o
  -7   3  11      144.54      125.28      2.66 o
  -6   3  11        6.34        8.76      0.79 o
  -5   3  11        3.78        5.25      0.83 o
  -4   3  11      102.93       91.11      2.49 o
  -3   3  11       55.06       49.38      1.71 o
  -2   3  11       38.11       34.57      1.13 o
  -1   3  11        2.91        0.68      0.51 o
   0   3  11        0.95        2.14      0.55 o
   1   3  11        0.05        0.30      0.62 o
   2   3  11        3.93        7.02      0.78 o
   3   3  11        2.77        1.04      0.59 o
   4   3  11       52.46       46.91      1.39 o
   5   3  11        8.58       14.05      0.91 o
   6   3  11       61.57       69.14      1.73 o
   7   3  11       34.95       37.46      1.33 o
   8   3  11        3.65        6.90      0.81 o
   9   3  11        1.83        0.34      0.80 o
  10   3  11        2.32        1.96      0.87 o
  11   3  11        1.35       -0.45      0.97 o
  12   3  11        1.10       -0.47      1.02 o
 -12   4  11        5.22        4.30      0.96 o
 -11   4  11       15.71       16.91      1.10 o
 -10   4  11       12.32       13.71      1.14 o
  -9   4  11       11.04       10.01      1.47 o
  -8   4  11        2.41        2.13      0.78 o
  -7   4  11       56.42       51.74      1.93 o
  -6   4  11        5.46        6.01      0.86 o
  -5   4  11       46.23       40.61      1.73 o
  -4   4  11        1.13        0.92      0.78 o
  -3   4  11        4.63        5.58      0.89 o
  -2   4  11       38.46       44.81      1.77 o
  -1   4  11       14.51       15.56      1.21 o
   0   4  11       72.51       85.76      2.51 o
   1   4  11        3.54        4.98      0.95 o
   2   4  11        9.03        9.00      1.02 o
   3   4  11       10.56       12.36      1.13 o
   4   4  11       30.39       28.80      1.34 o
   5   4  11        4.09        2.40      0.77 o
   6   4  11        0.10       -0.30      0.79 o
   7   4  11       33.12       34.11      1.47 o
   8   4  11        4.29        5.11      0.90 o
   9   4  11        7.31        6.27      1.09 o
  10   4  11        3.11        4.68      1.14 o
  11   4  11        0.32       -0.65      0.98 o
 -10   5  11        5.22        5.77      1.00 o
  -9   5  11       13.58        9.68      1.08 o
  -8   5  11       16.80       22.27      1.29 o
  -7   5  11       38.97       39.98      1.60 o
  -6   5  11        5.18        6.15      1.07 o
  -5   5  11       12.48       14.12      1.26 o
  -4   5  11       11.33        8.29      1.09 o
  -3   5  11        3.63        2.84      0.93 o
  -2   5  11       42.10       36.28      1.76 o
  -1   5  11       19.92       26.50      1.54 o
   0   5  11        0.22        0.05      0.85 o
   1   5  11        0.04        0.10      0.83 o
   2   5  11        3.97        7.85      1.06 o
   3   5  11        0.09       -0.77      0.84 o
   4   5  11        1.09        0.73      0.87 o
   5   5  11        5.97        3.59      0.85 o
   6   5  11       16.79       20.10      1.39 o
   7   5  11        1.28        1.56      0.83 o
   8   5  11        0.11        0.85      0.90 o
   9   5  11        0.41       -0.08      0.96 o
  -7   6  11        1.93        1.89      1.04 o
  -6   6  11        1.20       -0.11      0.98 o
  -5   6  11        5.05        7.42      1.17 o
  -4   6  11       34.13       47.75      2.89 o
  -3   6  11        7.95        8.74      1.68 o
  -2   6  11        5.42        7.98      1.18 o
  -1   6  11        9.76        9.60      1.20 o
   0   6  11        0.58        0.05      0.90 o
   1   6  11        0.92        0.17      1.06 o
   2   6  11        0.01       -0.89      0.89 o
   3   6  11        5.35        6.41      1.09 o
   4   6  11       10.07       11.39      1.30 o
   5   6  11        0.26       -0.58      1.75 o
 -15   0  12       18.58       27.80      2.15 o
 -14   0  12        3.32        2.44      1.23 o
 -13   0  12        6.78        9.58      2.04 o
 -12   0  12       22.90       22.40      1.41 o
 -11   0  12       54.51       55.37      1.99 o
 -10   0  12       26.51       30.93      1.36 o
  -9   0  12      166.15      155.19      3.05 o
  -8   0  12        0.80       -0.52      0.52 o
  -7   0  12      128.65      137.02      2.68 o
  -6   0  12      169.84      169.37      3.44 o
  -5   0  12      462.91      455.02      7.14 o
  -4   0  12     2441.97     2354.10     49.37 o
  -3   0  12      432.08      426.88     11.80 o
  -2   0  12      168.97      162.84      4.55 o
  -1   0  12       27.97       18.13      1.66 o
   0   0  12       85.51       90.47      2.99 o
   1   0  12       61.32       56.17      2.27 o
   2   0  12        5.33        8.23      1.14 o
   3   0  12       16.09       14.00      0.81 o
   4   0  12        7.61        3.90      0.62 o
   5   0  12       60.21       57.09      1.70 o
   6   0  12        5.45        7.56      0.68 o
   7   0  12       20.63       22.82      1.23 o
   8   0  12       37.60       32.48      1.50 o
   9   0  12        1.48        1.37      0.82 o
  10   0  12        0.24       -0.43      1.00 o
  11   0  12       16.16       19.61      1.66 o
  12   0  12        1.76        0.84      2.41 o
  13   0  12       18.24       22.84      2.00 o
 -15   1  12       12.41       12.73      1.85 o
 -14   1  12        8.65        8.32      1.07 o
 -13   1  12       10.38        9.58      0.95 o
 -12   1  12        1.94       -0.10      0.68 o
 -11   1  12        4.87        2.68      0.70 o
 -10   1  12       32.38       31.49      1.22 o
  -9   1  12        5.05        2.14      0.55 o
  -8   1  12        2.72        1.21      0.48 o
  -7   1  12       55.57       46.94      1.31 o
  -6   1  12      242.87      224.60      3.53 o
  -5   1  12      571.05      547.19      8.04 o
  -4   1  12      133.68      124.40      1.99 o
  -3   1  12       65.54       66.51      1.64 o
  -2   1  12      353.75      346.92      5.21 o
  -1   1  12      212.97      212.15      3.93 o
   0   1  12      620.86      582.29      9.27 o
   1   1  12       60.60       58.52      1.72 o
   2   1  12       39.85       35.43      1.09 o
   3   1  12       88.57       88.32      1.73 o
   4   1  12        3.71        2.53      0.56 o
   5   1  12        0.73       -0.23      0.46 o
   6   1  12       74.97       78.39      1.56 o
   7   1  12       57.07       60.03      1.57 o
   8   1  12        1.39        0.28      0.71 o
   9   1  12       15.02       16.29      1.12 o
  10   1  12       15.08       19.02      1.25 o
  11   1  12       14.03       14.14      1.37 o
  12   1  12        0.41        0.91      0.99 o
  13   1  12        1.13       -1.10      1.39 o
 -14   2  12        0.71        0.56      0.97 o
 -13   2  12       26.14       28.70      1.37 o
 -12   2  12       21.42       22.06      1.19 o
 -11   2  12       35.17       32.22      1.36 o
 -10   2  12        6.89        5.65      0.76 o
  -9   2  12       19.54       22.76      1.09 o
  -8   2  12       10.97       16.39      1.75 o
  -7   2  12       85.65       90.62      2.13 o
  -6   2  12       50.32       52.82      1.51 o
  -5   2  12      104.07      106.88      2.03 o
  -4   2  12      185.31      172.80      3.41 o
  -3   2  12        2.77       -0.02      0.60 o
  -2   2  12      170.25      170.69      3.32 o
  -1   2  12       36.32       36.36      1.34 o
   0   2  12        2.27        3.36      0.71 o
   1   2  12        0.23       -0.36      0.58 o
   2   2  12       12.80       14.33      0.84 o
   3   2  12       42.82       44.10      1.12 o
   4   2  12        0.64       -0.10      0.49 o
   5   2  12       17.03       15.92      0.89 o
   6   2  12       31.68       30.95      1.21 o
   7   2  12       51.01       57.15      1.57 o
   8   2  12        0.83        1.13      0.82 o
   9   2  12        3.75        4.94      0.93 o
  10   2  12        2.10        0.78      0.91 o
  11   2  12        8.39        7.41      1.08 o
  12   2  12        0.21        0.01      0.87 o
  13   2  12        0.65        0.27      1.05 o
 -13   3  12        0.05       -0.94      0.94 o
 -12   3  12        0.73       -0.79      0.79 o
 -11   3  12        1.88        0.22      0.91 o
 -10   3  12        0.10       -0.81      0.81 o
  -9   3  12       44.88       42.48      1.78 o
  -8   3  12        0.88        0.88      0.68 o
  -7   3  12       52.03       43.46      1.51 o
  -6   3  12       15.20       18.73      1.17 o
  -5   3  12       63.57       48.43      1.47 o
  -4   3  12       61.48       64.75      2.11 o
  -3   3  12       70.56       59.73      1.97 o
  -2   3  12       57.67       56.75      1.90 o
  -1   3  12       95.22       93.16      2.26 o
   0   3  12        1.11        0.55      0.67 o
   1   3  12       34.11       35.20      1.37 o
   2   3  12       24.29       18.71      1.43 o
   3   3  12        5.89        5.66      0.71 o
   4   3  12       51.61       46.20      1.38 o
   5   3  12       48.74       55.47      1.55 o
   6   3  12        1.83        1.29      0.68 o
   7   3  12       38.88       33.28      1.31 o
   8   3  12        4.60        5.98      0.93 o
   9   3  12        1.06       -0.77      0.94 o
  10   3  12        3.07        3.39      1.09 o
  11   3  12        3.19        4.36      1.16 o
  12   3  12        0.86        0.43      1.06 o
 -12   4  12        0.08       -0.81      0.81 o
 -11   4  12        3.70        1.71      0.89 o
 -10   4  12       13.87       15.18      1.19 o
  -9   4  12        2.40        2.33      0.95 o
  -8   4  12        3.40        5.76      0.91 o
  -7   4  12        7.11        9.85      0.95 o
  -6   4  12        3.36        2.94      0.78 o
  -5   4  12        0.69        1.35      1.40 o
  -4   4  12        3.85        1.76      0.86 o
  -3   4  12       11.24       13.36      1.21 o
  -2   4  12       30.05       26.92      1.49 o
  -1   4  12        3.42        3.61      1.10 o
   0   4  12        5.16        5.18      0.98 o
   1   4  12        0.01       -0.40      0.80 o
   2   4  12        2.46        4.42      0.93 o
   3   4  12       10.50        9.69      1.16 o
   4   4  12        0.42       -0.30      0.71 o
   5   4  12        4.67        3.51      0.83 o
   6   4  12        6.10        4.05      0.87 o
   7   4  12        5.13        5.85      0.94 o
   8   4  12        1.62        1.51      0.84 o
   9   4  12        0.15       -0.76      1.52 o
  10   4  12        0.09       -0.98      0.98 o
 -10   5  12        0.63       -0.56      1.11 o
  -9   5  12        0.22       -0.91      0.91 o
  -8   5  12        2.64        4.47      1.09 o
  -7   5  12        9.34        9.03      1.24 o
  -6   5  12       23.69       26.73      1.65 o
  -5   5  12       43.08       48.52      2.10 o
  -4   5  12        0.48       -0.81      0.81 o
  -3   5  12       10.88        9.36      1.17 o
  -2   5  12        6.92       10.87      1.22 o
  -1   5  12        2.22        3.23      0.99 o
   0   5  12        3.06        0.84      0.94 o
   1   5  12        2.48        2.21      0.93 o
   2   5  12        4.83        4.60      1.19 o
   3   5  12        2.50        2.29      0.99 o
   4   5  12        0.41        0.67      0.92 o
   5   5  12        4.47        6.84      1.13 o
   6   5  12        0.29        0.87      0.83 o
   7   5  12        0.91        1.15      0.84 o
   8   5  12        3.49        1.97      0.90 o
  -5   6  12        0.44        0.42      1.00 o
  -4   6  12        4.30        5.11      1.41 o
  -3   6  12       13.55       20.16      1.53 o
  -2   6  12        0.05       -1.15      1.26 o
  -1   6  12        0.14       -0.95      0.95 o
   0   6  12        0.05       -0.92      0.92 o
   1   6  12        6.72        5.59      1.28 o
   2   6  12        0.04       -0.91      0.91 o
   3   6  12        1.59       -0.20      0.98 o
   4   6  12        0.00        0.71      1.00 o
 -14   1  13        0.71        0.04      1.27 o
 -13   1  13        9.60       12.42      1.40 o
 -12   1  13        1.09        1.41      0.96 o
 -11   1  13       11.61       12.18      1.14 o
 -10   1  13       24.98       25.71      1.37 o
  -9   1  13        2.99        3.11      0.82 o
  -8   1  13        2.19        2.79      0.77 o
  -7   1  13        0.05       -0.68      0.68 o
  -6   1  13      120.97      116.06      2.37 o
  -5   1  13       84.38       72.28      1.79 o
  -4   1  13      109.04      102.88      2.19 o
  -3   1  13       93.49       82.50      1.89 o
  -2   1  13       87.08       95.98      2.49 o
  -1   1  13       69.21       66.48      1.88 o
   0   1  13      130.14      128.39      2.79 o
   1   1  13        0.67       -0.68      0.68 o
   2   1  13       37.37       41.94      1.52 o
   3   1  13        0.82       -0.17      0.48 o
   4   1  13        0.32       -0.51      0.51 o
   5   1  13        0.00       -0.47      0.47 o
   6   1  13        0.24       -0.49      0.49 o
   7   1  13        0.16       -0.64      0.64 o
   8   1  13       17.81       17.07      1.17 o
   9   1  13       20.53       23.29      1.29 o
  10   1  13        0.09       -0.22      0.86 o
  11   1  13        1.95        1.37      1.04 o
  12   1  13        4.13        3.61      1.46 o
  13   1  13        3.20        2.33      1.57 o
 -14   2  13        9.40       11.85      1.43 o
 -13   2  13        6.28        7.94      1.12 o
 -12   2  13        0.87       -0.12      0.81 o
 -11   2  13       31.29       29.66      1.54 o
 -10   2  13       28.41       25.07      1.64 o
  -9   2  13       23.20       18.51      1.44 o
  -8   2  13      116.06      110.71      3.15 o
  -7   2  13        0.07       -0.89      0.89 o
  -6   2  13       75.23       69.76      2.29 o
  -5   2  13       47.02       44.60      1.57 o
  -4   2  13       85.70       66.81      2.23 o
  -3   2  13       60.36       56.97      1.78 o
  -2   2  13      392.90      367.08      6.27 o
  -1   2  13       13.46       11.58      0.94 o
   0   2  13       23.34       20.98      1.16 o
   1   2  13        1.48        3.85      0.79 o
   2   2  13       11.45        7.49      0.78 o
   3   2  13       81.16       91.41      1.72 o
   4   2  13       15.23       19.79      0.97 o
   5   2  13        2.15       -0.71      0.76 o
   6   2  13       47.28       51.18      1.49 o
   7   2  13       39.18       41.77      1.61 o
   8   2  13       17.65       18.47      1.21 o
   9   2  13       31.18       34.18      1.59 o
  10   2  13        5.54        4.81      1.27 o
  11   2  13        0.45       -0.42      0.92 o
  12   2  13        3.82        3.51      1.47 o
 -13   3  13        0.79        0.21      1.33 o
 -12   3  13        0.80        0.82      1.27 o
 -11   3  13        0.01       -1.01      1.70 o
 -10   3  13        0.07        0.18      1.09 o
  -9   3  13        2.89        1.48      1.12 o
  -8   3  13       12.54        7.91      1.30 o
  -7   3  13       23.75       18.11      1.65 o
  -6   3  13       38.62       36.96      2.12 o
  -5   3  13      125.77      116.74      3.86 o
  -4   3  13       82.63       68.29      2.75 o
  -3   3  13        0.84        0.04      0.90 o
  -2   3  13       27.90       29.23      3.13 o
  -1   3  13       25.40       28.11      1.49 o
   0   3  13       13.28       12.44      1.40 o
   1   3  13        4.91        4.11      0.95 o
   2   3  13        4.65        3.98      0.81 o
   3   3  13       23.90       25.13      1.29 o
   4   3  13        2.48        1.29      0.64 o
   5   3  13        2.99        2.87      0.71 o
   6   3  13        1.37        0.82      0.79 o
   7   3  13        2.59        1.30      1.32 o
   8   3  13        5.66        5.95      1.09 o
   9   3  13        0.15       -0.93      0.93 o
  10   3  13        0.31       -0.95      0.95 o
  11   3  13        0.04       -0.57      1.52 o
 -11   4  13        6.62        5.53      1.04 o
 -10   4  13        2.98        1.91      1.13 o
  -9   4  13       26.80       26.70      1.74 o
  -8   4  13       20.06       17.97      1.50 o
  -7   4  13       49.60       40.99      1.93 o
  -6   4  13        3.00       -0.05      0.89 o
  -5   4  13        0.00       -0.81      0.81 o
  -4   4  13        3.81        4.81      0.98 o
  -3   4  13       34.14       36.98      1.77 o
  -2   4  13        0.13        0.23      0.81 o
  -1   4  13        4.46        1.50      0.89 o
   0   4  13        0.07       -0.59      0.93 o
   1   4  13        1.05        1.62      0.89 o
   2   4  13       43.96       49.96      2.01 o
   3   4  13       11.17       17.83      1.41 o
   4   4  13        0.28        1.97      0.93 o
   5   4  13        3.55        3.00      0.85 o
   6   4  13        0.52       -0.77      0.77 o
   7   4  13        1.39        2.05      0.87 o
   8   4  13        2.56       -0.12      1.39 o
   9   4  13        1.92        0.10      1.03 o
  -9   5  13        1.67        2.25      1.06 o
  -8   5  13        2.22        1.22      1.01 o
  -7   5  13       12.87       11.56      1.29 o
  -6   5  13        7.41        7.77      1.26 o
  -5   5  13       20.65       23.71      1.64 o
  -4   5  13       24.17       22.78      1.60 o
  -3   5  13        0.44        0.00      0.94 o
  -2   5  13       16.67       16.43      1.38 o
  -1   5  13        2.06        2.14      1.02 o
   0   5  13        0.21       -0.58      0.89 o
   1   5  13       16.90       18.34      1.46 o
   2   5  13        1.41        0.79      0.98 o
   3   5  13        0.08       -0.90      0.90 o
   4   5  13        0.10       -0.90      0.90 o
   5   5  13        0.04       -0.64      0.93 o
   6   5  13        0.48        0.70      1.00 o
   7   5  13        3.78        2.07      0.93 o
  -3   6  13        0.40       -0.35      1.08 o
  -2   6  13        1.55        5.19      1.24 o
  -1   6  13        6.78       10.98      1.39 o
   0   6  13        6.58        5.52      1.24 o
   1   6  13        0.05       -0.45      1.06 o
   2   6  13        1.80        0.99      1.27 o
 -14   0  14       46.11       35.80      3.62 o
 -13   0  14        0.30        0.81      1.86 o
 -12   0  14        1.20        2.12      1.91 o
 -11   0  14        2.44        4.58      1.90 o
 -10   0  14        3.97        5.97      1.42 o
  -9   0  14       11.49       15.12      1.70 o
  -8   0  14      129.03      130.56      4.19 o
  -7   0  14       78.19       78.03      2.51 o
  -6   0  14       53.46       53.89      2.00 o
  -5   0  14       11.03       10.03      0.98 o
  -4   0  14        0.93        1.06      0.96 o
  -3   0  14      116.71      110.08      3.70 o
  -2   0  14     1020.10      986.94     21.64 o
  -1   0  14      260.45      239.60      6.39 o
   0   0  14      192.97      199.81      5.56 o
   1   0  14       21.45       18.36      1.62 o
   2   0  14        4.81        6.79      1.26 o
   3   0  14      173.24      174.25      5.05 o
   4   0  14       29.13       25.58      1.91 o
   5   0  14        6.92        7.64      1.41 o
   6   0  14        0.68        0.55      1.19 o
   7   0  14        0.62       -0.76      1.07 o
   8   0  14       14.15       11.62      2.31 o
   9   0  14       15.16       16.72      2.64 o
  10   0  14        1.99        1.83      1.83 o
  11   0  14        9.61       10.93      2.45 o
  12   0  14        7.02        4.91      2.46 o
 -14   1  14        6.43        6.38      1.76 o
 -13   1  14        2.87        3.32      2.14 o
 -12   1  14       68.58       79.07      2.47 o
 -11   1  14       17.58       14.32      1.23 o
 -10   1  14       58.78       63.02      2.45 o
  -9   1  14       16.63       13.69      1.30 o
  -8   1  14       46.07       46.98      1.72 o
  -7   1  14        0.06       -0.53      0.53 o
  -6   1  14       34.79       34.39      1.44 o
  -5   1  14        6.64        5.78      0.82 o
  -4   1  14       60.92       57.62      1.85 o
  -3   1  14        2.94        2.67      0.74 o
  -2   1  14       22.78       17.56      1.12 o
  -1   1  14      422.81      409.40      6.95 o
   0   1  14        2.14        1.19      0.78 o
   1   1  14       48.42       41.63      1.60 o
   2   1  14      106.04       98.77      2.44 o
   3   1  14       48.98       42.70      1.60 o
   4   1  14       21.21       19.81      1.21 o
   5   1  14        0.36       -0.65      0.65 o
   6   1  14       23.94       25.12      1.62 o
   7   1  14        0.48        0.83      0.98 o
   8   1  14        0.10       -0.78      0.99 o
   9   1  14       10.35       12.92      1.43 o
  10   1  14       32.92       35.39      2.55 o
  11   1  14        0.85       -0.37      1.38 o
  12   1  14        0.62       -0.93      1.37 o
 -13   2  14       21.61       33.66      1.78 o
 -12   2  14        0.11       -1.01      1.01 o
 -11   2  14        0.87       -0.22      0.99 o
 -10   2  14       14.23       17.68      1.25 o
  -9   2  14       35.58       40.19      1.68 o
  -8   2  14       23.69       23.73      1.89 o
  -7   2  14       62.74       64.28      3.00 o
  -6   2  14       46.41       49.55      2.00 o
  -5   2  14       15.79       19.14      1.33 o
  -4   2  14       70.37       72.60      2.06 o
  -3   2  14        1.21       -0.14      0.70 o
  -2   2  14       67.54       73.63      2.06 o
  -1   2  14       13.73       11.47      0.99 o
   0   2  14       11.11        7.35      0.94 o
   1   2  14      202.24      209.44      4.06 o
   2   2  14       41.91       44.79      1.66 o
   3   2  14        4.97        5.26      0.89 o
   4   2  14        0.48        0.32      0.75 o
   5   2  14       13.64       13.89      1.08 o
   6   2  14        1.25        0.55      0.80 o
   7   2  14        4.92        5.86      1.14 o
   8   2  14       15.26       14.18      1.47 o
   9   2  14        0.11       -0.17      1.03 o
  10   2  14        2.37        2.18      1.21 o
  11   2  14        0.02       -0.73      1.06 o
 -12   3  14       23.01       31.43      2.02 o
 -11   3  14        3.40        3.31      1.09 o
 -10   3  14       10.29       10.13      1.39 o
  -9   3  14        8.17        7.56      1.40 o
  -8   3  14        1.47        1.48      1.14 o
  -7   3  14        2.51        0.94      1.03 o
  -6   3  14        9.68        6.39      1.26 o
  -5   3  14        6.15        6.59      1.26 o
  -4   3  14        0.90       -0.35      1.00 o
  -3   3  14        0.15        1.26      1.00 o
  -2   3  14       30.50       29.38      1.93 o
  -1   3  14        8.02        8.43      1.11 o
   0   3  14       73.46       68.88      4.64 o
   1   3  14        4.20        4.95      1.00 o
   2   3  14        0.97        0.14      0.81 o
   3   3  14        2.99        1.62      0.98 o
   4   3  14        0.15       -0.74      0.82 o
   5   3  14       17.68       15.38      1.35 o
   6   3  14        3.02        2.25      1.23 o
   7   3  14        0.69       -1.18      1.18 o
   8   3  14        1.30        1.54      1.96 o
   9   3  14        0.21       -1.20      1.20 o
  10   3  14        0.16       -1.32      1.32 o
 -10   4  14       33.05       39.32      2.19 o
  -9   4  14        8.41        9.76      1.35 o
  -8   4  14       18.09       20.04      1.60 o
  -7   4  14       11.24       12.33      1.34 o
  -6   4  14       11.85       10.71      1.34 o
  -5   4  14        2.39        4.10      1.06 o
  -4   4  14       12.60       11.45      1.28 o
  -3   4  14        4.31        1.79      1.00 o
  -2   4  14        1.21        0.68      0.87 o
  -1   4  14        0.24        1.48      0.91 o
   0   4  14        0.22        0.13      0.89 o
   1   4  14        4.72        3.03      1.01 o
   2   4  14        1.15        1.27      1.02 o
   3   4  14        0.14       -0.82      0.88 o
   4   4  14        9.74       10.59      1.25 o
   5   4  14        2.00        0.18      0.98 o
   6   4  14        3.87        2.11      1.07 o
   7   4  14        0.06       -1.18      1.18 o
   8   4  14        1.78        1.88      1.32 o
  -7   5  14        0.00       -0.25      0.98 o
  -6   5  14        3.35        4.17      1.14 o
  -5   5  14        3.91        4.01      1.11 o
  -4   5  14        1.52        1.53      1.06 o
  -3   5  14       19.38       24.03      1.80 o
  -2   5  14       10.34       11.66      1.35 o
  -1   5  14        2.95        1.36      1.01 o
   0   5  14        0.79        0.49      0.99 o
   1   5  14       23.46       25.92      1.67 o
   2   5  14        0.00       -0.99      0.99 o
   3   5  14        0.86       -0.57      0.97 o
   4   5  14        4.87        4.02      1.15 o
   5   5  14        0.41       -0.65      0.95 o
 -13   1  15        4.74        3.88      1.68 o
 -12   1  15        5.11        6.83      1.63 o
 -11   1  15       12.69       14.80      1.74 o
 -10   1  15       29.88       36.53      1.99 o
  -9   1  15        0.19        1.07      0.94 o
  -8   1  15        2.00        0.74      0.79 o
  -7   1  15       12.65       11.27      0.92 o
  -6   1  15        2.44        4.18      0.93 o
  -5   1  15        6.79        6.63      0.87 o
  -4   1  15       38.78       41.38      1.61 o
  -3   1  15        2.78        3.70      0.77 o
  -2   1  15       67.98       61.65      1.89 o
  -1   1  15        0.76        2.65      1.36 o
   0   1  15      133.91      122.31      2.84 o
   1   1  15       33.55       33.14      1.54 o
   2   1  15        2.54        4.35      0.91 o
   3   1  15       21.94       24.07      1.34 o
   4   1  15        0.36       -0.78      0.78 o
   5   1  15        1.84       -0.05      0.77 o
   6   1  15        7.97        9.48      1.25 o
   7   1  15        0.14       -1.25      1.25 o
   8   1  15        0.07       -1.19      1.19 o
   9   1  15        4.82        4.60      1.61 o
  10   1  15        4.55        5.27      1.72 o
  11   1  15        0.30        0.07      2.06 o
 -12   2  15        3.97        3.83      1.32 o
 -11   2  15        3.71        4.10      0.98 o
 -10   2  15        1.38       -0.11      1.24 o
  -9   2  15       16.20       17.13      1.49 o
  -8   2  15       78.36       69.48      3.28 o
  -7   2  15        5.55        6.40      1.09 o
  -6   2  15       35.99       32.07      1.69 o
  -5   2  15       30.44       25.92      2.28 o
  -4   2  15        1.15       -0.27      0.84 o
  -3   2  15      129.26      126.93      2.91 o
  -2   2  15        8.11        7.66      0.94 o
  -1   2  15      101.00       94.42      2.43 o
   0   2  15       19.96       18.04      1.20 o
   1   2  15      174.23      173.10      5.96 o
   2   2  15       50.51       52.86      1.84 o
   3   2  15       24.93       21.32      1.31 o
   4   2  15        1.76        1.32      0.81 o
   5   2  15        2.75        1.77      0.88 o
   6   2  15        9.35       10.73      1.34 o
   7   2  15        0.82       -0.95      0.96 o
   8   2  15        0.41        1.32      1.08 o
   9   2  15        4.36        4.92      1.27 o
  10   2  15        7.14        7.18      1.38 o
 -11   3  15       58.31       63.99      2.68 o
 -10   3  15        2.11        0.89      1.05 o
  -9   3  15        0.84        1.59      1.40 o
  -8   3  15        1.95       -0.77      1.12 o
  -7   3  15        2.27        1.92      1.48 o
  -6   3  15        0.30        2.26      1.18 o
  -5   3  15        0.00       -0.59      1.24 o
  -4   3  15       12.98       13.05      2.07 o
  -3   3  15        7.59       11.38      2.51 o
  -2   3  15       73.86       67.09      2.88 o
  -1   3  15       12.09       13.06      1.33 o
   0   3  15        0.59        0.18      0.88 o
   1   3  15       36.99       39.03      1.85 o
   2   3  15        2.87        3.23      1.05 o
   3   3  15        3.34        2.60      1.05 o
   4   3  15        0.00       -1.37      1.37 o
   5   3  15        9.23       12.31      1.30 o
   6   3  15       26.44       35.76      2.18 o
   7   3  15        0.69       -0.92      1.26 o
   8   3  15        4.08        2.84      1.49 o
   9   3  15        0.29       -1.33      1.33 o
  -9   4  15       40.67       47.25      2.34 o
  -8   4  15       15.55       20.02      1.67 o
  -7   4  15       25.71       26.16      1.80 o
  -6   4  15       14.09       12.78      1.40 o
  -5   4  15       26.73       21.10      1.57 o
  -4   4  15       27.69       21.27      1.56 o
  -3   4  15        0.42       -0.91      0.91 o
  -2   4  15        9.62       11.20      1.28 o
  -1   4  15        1.96        3.37      1.06 o
   0   4  15       17.24       18.19      1.47 o
   1   4  15       10.00        8.02      1.16 o
   2   4  15        2.23        0.26      1.12 o
   3   4  15        0.62        1.08      0.97 o
   4   4  15        0.04       -0.01      1.05 o
   5   4  15        8.09       10.16      1.30 o
   6   4  15        0.04        0.60      1.01 o
   7   4  15        0.19        1.23      1.33 o
  -6   5  15        0.09        0.66      1.12 o
  -5   5  15        3.19        4.17      1.22 o
  -4   5  15        1.14        0.70      1.26 o
  -3   5  15        9.74       12.99      1.45 o
  -2   5  15        6.16        6.42      1.28 o
  -1   5  15        2.31        0.65      1.07 o
   0   5  15        3.02        3.34      1.16 o
   1   5  15        0.26        1.15      1.05 o
   2   5  15        0.56        0.10      1.04 o
   3   5  15        0.08       -1.03      1.03 o
   4   5  15        0.86       -0.53      1.05 o
 -10   0  16        1.68        1.40      1.81 o
  -9   0  16       14.71       12.60      2.38 o
  -8   0  16       11.53       16.08      2.10 o
  -7   0  16       20.20       24.91      3.97 o
  -6   0  16       15.67       20.78      1.96 o
  -5   0  16       14.20       12.92      1.70 o
  -4   0  16        6.16        4.34      1.58 o
  -3   0  16       16.68       17.69      1.71 o
  -2   0  16       10.93       11.30      1.66 o
  -1   0  16        0.01       -0.91      1.03 o
   0   0  16        6.76        5.91      1.37 o
   1   0  16      263.47      245.02      6.67 o
   2   0  16        6.01        6.91      1.41 o
   3   0  16        3.25        2.86      1.32 o
   4   0  16       13.57       11.47      1.66 o
   5   0  16       18.43       23.39      1.99 o
   6   0  16       29.95       31.09      2.29 o
   7   0  16        0.90        1.21      2.10 o
   8   0  16        1.66        2.24      1.93 o
   9   0  16        0.96        0.28      2.12 o
  10   0  16        0.93        0.60      1.95 o
 -12   1  16       19.99       21.35      3.29 o
 -11   1  16        0.10        0.37      1.26 o
 -10   1  16       43.91       49.12      2.89 o
  -9   1  16       48.81       58.29      2.48 o
  -8   1  16       24.01       27.54      1.51 o
  -7   1  16       54.04       54.88      2.24 o
  -6   1  16       20.93       20.48      1.48 o
  -5   1  16      130.04      125.45      3.00 o
  -4   1  16       15.80       16.39      1.22 o
  -3   1  16       31.96       35.77      1.57 o
  -2   1  16        1.44        0.84      0.75 o
  -1   1  16        5.79        6.76      1.00 o
   0   1  16        5.80        6.21      0.97 o
   1   1  16       26.47       29.23      1.47 o
   2   1  16      115.32      114.51      2.84 o
   3   1  16        0.70        0.48      0.87 o
   4   1  16        5.97        5.06      1.16 o
   5   1  16        6.88        4.02      1.18 o
   6   1  16        0.00       -0.96      0.96 o
   7   1  16        5.96        2.56      1.64 o
   8   1  16        0.00       -0.53      1.03 o
   9   1  16        2.94        0.39      1.33 o
  10   1  16        2.45        1.99      1.46 o
 -12   2  16       15.50       16.16      1.71 o
 -11   2  16        0.22       -1.05      1.05 o
 -10   2  16        6.61        8.54      1.33 o
  -9   2  16       21.21       26.09      1.52 o
  -8   2  16        3.56        3.63      1.13 o
  -7   2  16        2.06        0.13      1.04 o
  -6   2  16        9.13       10.77      1.27 o
  -5   2  16        7.69        9.18      1.22 o
  -4   2  16       62.19       62.91      2.35 o
  -3   2  16        6.82        7.56      1.17 o
  -2   2  16       34.67       35.39      2.25 o
  -1   2  16        1.42        1.26      0.95 o
   0   2  16        1.18       -0.08      0.85 o
   1   2  16        7.22        8.77      1.20 o
   2   2  16       14.15       19.48      1.28 o
   3   2  16       29.91       30.21      1.58 o
   4   2  16       36.31       37.26      1.71 o
   5   2  16        7.91        8.13      1.12 o
   6   2  16        0.38       -0.96      1.08 o
   7   2  16        1.13       -0.52      1.10 o
   8   2  16        0.61       -0.25      2.08 o
   9   2  16        1.95        1.08      1.17 o
 -10   3  16       58.19       75.28      4.34 o
  -9   3  16       12.00       16.17      1.98 o
  -8   3  16       12.34       15.08      1.80 o
  -7   3  16       18.85       18.37      1.88 o
  -6   3  16       30.53       33.59      2.35 o
  -5   3  16        0.04       -0.04      1.16 o
  -4   3  16        7.51        4.88      1.38 o
  -3   3  16        0.61       -0.53      1.08 o
  -2   3  16        1.80        1.38      1.22 o
  -1   3  16       11.31        9.35      1.24 o
   0   3  16       14.49       20.56      1.56 o
   1   3  16       21.59       23.41      1.64 o
   2   3  16       10.15       13.09      1.38 o
   3   3  16       16.13       16.30      1.43 o
   4   3  16       39.94       37.25      1.96 o
   5   3  16        0.04       -1.00      1.00 o
   6   3  16        0.00       -0.29      1.27 o
   7   3  16        0.84       -1.35      1.36 o
   8   3  16        7.98        4.50      1.56 o
  -8   4  16       22.76       27.99      1.95 o
  -7   4  16        7.21        9.66      2.08 o
  -6   4  16        4.69        4.47      1.25 o
  -5   4  16       10.50       12.84      1.74 o
  -4   4  16       12.69       16.68      1.91 o
  -3   4  16        9.79        9.42      1.37 o
  -2   4  16        5.60        5.64      1.21 o
  -1   4  16        0.26       -0.86      0.86 o
   0   4  16        4.38        2.90      1.12 o
   1   4  16        1.85        0.77      1.02 o
   2   4  16        0.08       -0.95      1.27 o
   3   4  16        3.47        1.96      2.39 o
   4   4  16        7.65        8.83      1.32 o
   5   4  16        0.20       -0.40      1.07 o
   6   4  16        1.06       -0.86      1.35 o
  -3   5  16        1.73        1.77      1.15 o
  -2   5  16        0.41        0.24      1.07 o
  -1   5  16        0.48        0.47      1.11 o
   0   5  16        4.77        9.35      1.37 o
   1   5  16        3.43        3.31      1.24 o
 -11   1  17        0.00       -0.15      1.21 o
 -10   1  17        0.14        0.54      1.11 o
  -9   1  17        0.93        0.69      1.11 o
  -8   1  17       29.60       32.22      1.99 o
  -7   1  17       21.32       24.11      1.73 o
  -6   1  17       15.86       15.27      1.44 o
  -5   1  17        3.87        2.70      0.90 o
  -4   1  17        0.40        0.17      0.96 o
  -3   1  17        0.52        0.11      0.81 o
  -2   1  17        0.52        0.69      0.81 o
  -1   1  17        4.26        3.79      0.92 o
   0   1  17        7.69        7.26      1.02 o
   1   1  17       25.96       28.15      1.55 o
   2   1  17       12.13       12.39      1.54 o
   3   1  17        6.19        5.33      1.23 o
   4   1  17       38.75       40.80      2.10 o
   5   1  17        1.75        1.76      1.17 o
   6   1  17        0.36        0.23      1.15 o
   7   1  17        3.11        0.79      1.21 o
   8   1  17        0.75       -0.59      1.34 o
   9   1  17        2.76        2.74      1.57 o
 -11   2  17        0.30        1.07      1.75 o
 -10   2  17       25.52       31.72      2.03 o
  -9   2  17        3.80        4.18      1.18 o
  -8   2  17        5.18        8.62      1.63 o
  -7   2  17        0.03       -0.77      1.25 o
  -6   2  17       26.04       28.54      2.26 o
  -5   2  17       21.39       17.82      1.86 o
  -4   2  17        2.99        4.93      1.46 o
  -3   2  17       12.04       14.90      1.72 o
  -2   2  17        6.46        5.90      1.47 o
  -1   2  17       13.08       13.48      1.68 o
   0   2  17       17.82       21.69      1.90 o
   1   2  17        1.31       -0.56      1.14 o
   2   2  17        9.79       10.27      1.14 o
   3   2  17       37.53       33.73      1.91 o
   4   2  17        5.07        4.87      1.03 o
   5   2  17        6.15        5.95      1.29 o
   6   2  17        7.48        7.13      1.48 o
   7   2  17        0.04       -1.35      1.73 o
   8   2  17        0.39       -1.32      1.32 o
  -9   3  17       40.13       43.24      4.36 o
  -8   3  17       23.97       25.30      2.31 o
  -7   3  17        2.49        2.33      1.28 o
  -6   3  17       10.07        8.39      2.07 o
  -5   3  17       24.70       23.63      3.98 o
  -4   3  17        2.91        2.28      1.26 o
  -3   3  17        0.00       -1.06      1.06 o
  -2   3  17        0.36        0.92      1.27 o
  -1   3  17        5.26        8.30      1.30 o
   0   3  17        0.54       -0.07      1.00 o
   1   3  17       18.47       17.68      1.56 o
   2   3  17        0.06       -0.77      1.10 o
   3   3  17        2.20        2.11      1.11 o
   4   3  17       10.08       11.45      1.45 o
   5   3  17       14.85       19.10      2.03 o
   6   3  17        5.83        5.15      1.58 o
   7   3  17        0.23       -0.19      1.66 o
  -6   4  17       17.17       24.82      2.16 o
  -5   4  17       18.92       26.59      1.92 o
  -4   4  17        7.30       11.38      1.48 o
  -3   4  17        7.29        8.89      1.36 o
  -2   4  17        6.06        6.92      1.32 o
  -1   4  17        6.06        4.67      1.22 o
   0   4  17        1.29        0.81      1.11 o
   1   4  17        4.27        3.75      1.21 o
   2   4  17        0.58       -0.49      1.07 o
   3   4  17        3.70        3.14      1.25 o
   4   4  17        5.35        5.58      1.28 o
 -10   0  18       32.35       40.37      3.84 o
  -9   0  18       63.67       73.49      5.12 o
  -8   0  18       16.44       15.32      2.67 o
  -7   0  18       35.09       45.82      2.77 o
  -6   0  18        1.10       -1.18      1.18 o
  -5   0  18        1.97        2.07      1.41 o
  -4   0  18       21.94       27.05      2.17 o
  -3   0  18        1.59        1.29      1.28 o
  -2   0  18       43.63       53.54      2.89 o
  -1   0  18        0.54       -1.16      1.16 o
   0   0  18        0.13        0.50      1.29 o
   1   0  18       14.97       18.35      2.17 o
   2   0  18        2.43        1.70      1.35 o
   3   0  18        1.46        1.01      1.36 o
   4   0  18       28.67       26.92      3.40 o
   5   0  18       32.47       39.09      3.77 o
   6   0  18        0.23       -0.59      1.95 o
   7   0  18       10.13        8.24      2.62 o
   8   0  18        1.91       -0.09      2.19 o
 -10   1  18        1.02       -0.35      1.35 o
  -9   1  18        0.25       -1.03      1.03 o
  -8   1  18        2.93        5.30      1.49 o
  -7   1  18       35.18       40.39      2.61 o
  -6   1  18        5.05        2.23      1.15 o
  -5   1  18       18.76       20.60      1.68 o
  -4   1  18        3.48        1.24      1.07 o
  -3   1  18       23.74       27.77      1.56 o
  -2   1  18       40.13       39.79      1.77 o
  -1   1  18        6.18        6.35      1.07 o
   0   1  18       11.91       15.04      1.57 o
   1   1  18        0.37        0.18      1.02 o
   2   1  18        1.37        1.95      1.08 o
   3   1  18        4.26        3.34      1.21 o
   4   1  18       17.95       19.15      1.63 o
   5   1  18        2.55        0.27      1.15 o
   6   1  18        0.01        0.04      1.19 o
   7   1  18        0.03       -0.68      1.45 o
   8   1  18        0.00        0.85      1.48 o
  -9   2  18       13.86       14.28      2.07 o
  -8   2  18        1.22       -0.33      1.32 o
  -7   2  18        6.91       11.01      3.05 o
  -6   2  18       38.66       47.60      4.82 o
  -5   2  18        3.79        4.61      1.46 o
  -4   2  18        0.02       -1.23      1.23 o
  -3   2  18        0.59        0.25      1.47 o
  -2   2  18        0.29       -1.18      1.18 o
  -1   2  18        3.25        3.01      1.39 o
   0   2  18        0.39        0.84      2.18 o
   1   2  18       10.80        9.53      1.61 o
   2   2  18        2.29        0.65      1.08 o
   3   2  18        4.82        7.03      1.31 o
   4   2  18        3.11        1.04      1.38 o
   5   2  18        3.47        1.68      1.47 o
   6   2  18       11.44        8.17      1.74 o
   7   2  18        0.18       -1.45      1.45 o
  -8   3  18        0.18        0.53      1.53 o
  -7   3  18       54.89       64.72      3.44 o
  -6   3  18        0.03       -1.21      1.21 o
  -5   3  18        3.32        2.49      1.34 o
  -4   3  18       14.55       15.22      3.80 o
  -3   3  18        7.04        8.75      1.64 o
  -2   3  18        1.74        1.20      1.39 o
  -1   3  18       19.29       18.84      1.68 o
   0   3  18        0.89       -0.26      1.63 o
   1   3  18        3.05        2.26      1.19 o
   2   3  18        0.06        1.71      1.16 o
   3   3  18        4.14        4.88      1.24 o
   4   3  18        5.39        6.46      1.70 o
   5   3  18       11.80       14.00      1.94 o
  -4   4  18        1.19       -1.40      1.40 o
  -3   4  18        0.12       -0.73      1.13 o
  -2   4  18        6.21        6.86      1.73 o
  -1   4  18        2.54        0.97      1.15 o
   0   4  18        5.82        5.98      1.31 o
   1   4  18        1.35       -0.30      1.13 o
  -9   1  19        0.02       -0.60      1.23 o
  -8   1  19        0.04       -1.29      1.61 o
  -7   1  19        5.75        7.67      1.61 o
  -6   1  19        2.10        0.38      1.14 o
  -5   1  19        7.90        7.62      1.39 o
  -4   1  19       21.11       25.85      1.85 o
  -3   1  19       11.14       11.92      1.88 o
  -2   1  19        0.19       -0.43      1.06 o
  -1   1  19        0.04        1.33      1.08 o
   0   1  19        2.53        2.66      1.18 o
   1   1  19        0.63        0.54      1.13 o
   2   1  19        0.22       -0.91      1.49 o
   3   1  19        2.01        2.68      1.23 o
   4   1  19        2.72        3.25      1.25 o
   5   1  19        1.32        1.38      1.29 o
   6   1  19        0.00       -1.19      1.65 o
  -8   2  19        0.24        0.21      1.40 o
  -7   2  19       13.22       16.35      2.08 o
  -6   2  19        0.00       -1.39      1.39 o
  -5   2  19       11.25       16.38      2.09 o
  -4   2  19        0.02       -0.70      1.40 o
  -3   2  19        0.50        0.06      1.30 o
  -2   2  19        3.30        4.82      1.60 o
  -1   2  19        0.93        1.69      1.46 o
   0   2  19        6.17        8.13      1.71 o
   1   2  19        4.30        5.89      1.62 o
   2   2  19        0.54       -1.06      1.06 o
   3   2  19        0.00       -0.47      1.10 o
   4   2  19        1.28       -0.89      2.74 o
   5   2  19        0.00       -1.38      1.38 o
  -5   3  19        0.08       -0.90      1.49 o
  -4   3  19        3.14        3.93      2.02 o
  -3   3  19       21.41       25.60      2.30 o
  -2   3  19       23.22       27.94      2.00 o
  -1   3  19        0.13       -1.18      1.18 o
   0   3  19        0.06       -0.59      1.17 o
   1   3  19        0.04        1.17      1.14 o
   2   3  19        0.43        0.11      1.75 o
   3   3  19        1.07       -0.20      1.44 o
  -7   0  20       20.69       26.77      3.50 o
  -6   0  20       18.10       17.01      2.95 o
  -5   0  20       21.55       27.61      3.52 o
  -4   0  20       13.16       19.98      2.13 o
  -3   0  20        1.94        2.23      1.46 o
  -2   0  20        0.01       -1.99      2.74 o
  -1   0  20        1.70        1.99      1.47 o
   0   0  20        7.33       11.34      1.85 o
   1   0  20       19.13       21.11      3.12 o
   2   0  20        0.35       -0.93      2.05 o
   3   0  20        0.19        1.38      2.07 o
   4   0  20        3.37        4.83      2.29 o
   5   0  20        0.14       -1.05      2.28 o
  -7   1  20        5.74        7.16      1.78 o
  -6   1  20        1.53        1.99      1.50 o
  -5   1  20        8.44       11.67      2.01 o
  -4   1  20        0.70       -0.86      1.44 o
  -3   1  20        1.12        1.16      1.41 o
  -2   1  20        5.06        6.46      1.82 o
  -1   1  20        0.03       -1.25      1.25 o
   0   1  20        4.61        3.56      1.60 o
   1   1  20        0.12       -0.39      1.17 o
   2   1  20        0.55        1.52      1.17 o
   3   1  20        1.63        2.48      1.27 o
   4   1  20        3.59        7.30      1.83 o
  -5   2  20        0.36       -1.22      1.65 o
  -4   2  20       34.32       39.71      2.87 o
  -3   2  20        5.13        6.10      1.76 o
  -2   2  20        0.56       -0.25      1.42 o
  -1   2  20        0.30        0.06      1.86 o
   0   2  20        0.15       -1.35      1.35 o
   1   2  20        1.79        0.18      1.41 o
   2   2  20        0.82        0.34      1.17 o
   3   2  20        0.00       -1.45      1.45 o
  -4   1  21        1.99        4.22      1.71 o
  -3   1  21        0.61       -1.84      2.26 o
  -2   1  21        2.93        2.80      1.63 o
  -1   1  21        6.00        7.90      1.88 o
   0   1  21        0.03       -1.24      2.41 o
   1   1  21        0.15       -1.35      1.35 o
 
